# Supplementary material for: From malaria to cancer: Computational drug repositioning of amodiaquine using PLIP interaction patterns
Source: Sci Rep. 2017 Sep 12;7:11401. doi: 10.1038/s41598-017-11924-4 (PMC5595859; doi:10.1038/s41598-017-11924-4)
Supplement: Supplementary file 2 — Supplementary Dataset 1A [file 41598_2017_11924_MOESM2_ESM.txt]

PDBID	HETID	CHAIN	POSIT
101M	HEM	A	155
102M	HEM	A	155
103M	HEM	A	155
104M	HEM	A	155
105M	HEM	A	155
106M	ENC	A	156
107M	HEM	A	155
108M	HEM	A	155
109M	ENC	A	156
10GS	VWW	A	210
10GS	VWW	B	210
10MH	SAH	A	328
110M	HEM	A	155
111M	HEM	A	155
112M	HEM	A	155
117E	MN	A	2001
117E	MN	B	2005
11BA	UPA	A	125
11BA	UPA	B	126
11BG	U2G	A	130
11BG	U2G	A	131
11BG	U2G	A	132
11BG	U2G	B	133
11GS	EAA	A	211
11GS	EAA	B	211
12AS	AMP	A	332
12AS	AMP	B	332
12CA	ZN	A	262
12GS	0HH	A	210
12GS	0HH	B	210
13GS	GSH	A	210
13GS	GSH	B	210
13GS	SAS	A	211
13GS	SAS	B	211
13PK	3PG	A	423
13PK	3PG	B	423
13PK	ADP	A	421
13PK	ADP	B	421
13PK	ADP	C	421
13PK	ADP	D	421
13PK	MG	A	422
13PK	MG	C	422
148L	MUB	S	165
154L	NAG	A	186
155C	HEM	A	135
16PK	BIS	A	499
17GS	GTX	A	210
17GS	GTX	B	210
181L	BNZ	A	400
182L	BZF	A	401
183L	DEN	A	400
184L	I4B	A	401
185L	IND	A	400
186L	N4B	A	400
187L	PXY	A	400
188L	OXE	A	400
18GS	GDN	A	210
18GS	GDN	B	210
19GS	BSP	A	210
19GS	BSP	B	210
19GS	GSH	A	211
19GS	GSH	B	211
19HC	HEM	A	301
19HC	HEM	A	302
19HC	HEM	A	303
19HC	HEM	A	304
19HC	HEM	A	305
19HC	HEM	A	306
19HC	HEM	A	307
19HC	HEM	A	308
19HC	HEM	A	309
19HC	HEM	B	301
19HC	HEM	B	302
19HC	HEM	B	303
19HC	HEM	B	304
19HC	HEM	B	305
19HC	HEM	B	306
19HC	HEM	B	307
19HC	HEM	B	308
19HC	HEM	B	309
1A00	HEM	A	142
1A00	HEM	B	147
1A00	HEM	C	142
1A00	HEM	D	147
1A01	HEM	A	142
1A01	HEM	B	147
1A01	HEM	C	142
1A01	HEM	D	147
1A05	IPM	A	401
1A05	IPM	B	402
1A0B	ZN	A	800
1A0D	MN	A	491
1A0D	MN	A	492
1A0D	MN	B	491
1A0D	MN	B	492
1A0D	MN	C	491
1A0D	MN	C	492
1A0D	MN	D	491
1A0D	MN	D	492
1A0F	GTS	A	203
1A0F	GTS	B	203
1A0G	PMP	A	285
1A0G	PMP	B	285
1A0H	0G6	B	1
1A0H	0G6	E	1
1A0H	NAG	E	584
1A0I	ATP	A	1
1A0J	CA	A	247
1A0L	APA	A	301
1A0L	APA	B	301
1A0L	APA	C	301
1A0L	APA	D	301
1A0O	MN	A	130
1A0O	MN	C	1
1A0O	MN	E	130
1A0O	MN	G	130
1A0Q	HEP	H	214
1A0Q	ZN	H	212
1A0Q	ZN	H	213
1A0Q	ZN	L	214
1A0R	FAR	G	72
1A0S	CA	P	10
1A0S	CA	Q	10
1A0S	CA	R	10
1A0T	CA	P	10
1A0T	CA	Q	10
1A0T	CA	R	10
1A0T	SUC	P	1
1A0T	SUC	P	2
1A0T	SUC	Q	1
1A0T	SUC	Q	2
1A0T	SUC	R	1
1A0T	SUC	R	2
1A0U	HEM	A	142
1A0U	HEM	B	147
1A0U	HEM	C	142
1A0U	HEM	D	147
1A0Z	HEM	A	142
1A0Z	HEM	B	147
1A0Z	HEM	C	142
1A0Z	HEM	D	147
1A14	CA	N	478
1A16	MN	A	443
1A16	MN	A	444
1A1F	ZN	A	201
1A1F	ZN	A	202
1A1F	ZN	A	203
1A1G	ZN	A	201
1A1G	ZN	A	202
1A1G	ZN	A	203
1A1H	ZN	A	201
1A1H	ZN	A	202
1A1H	ZN	A	203
1A1I	ZN	A	201
1A1I	ZN	A	202
1A1I	ZN	A	203
1A1J	ZN	A	201
1A1J	ZN	A	202
1A1J	ZN	A	203
1A1K	ZN	A	201
1A1K	ZN	A	202
1A1K	ZN	A	203
1A1L	ZN	A	201
1A1L	ZN	A	202
1A1L	ZN	A	203
1A1R	ZN	A	901
1A1R	ZN	B	902
1A1T	ZN	A	56
1A1T	ZN	A	57
1A25	CA	A	290
1A25	CA	A	291
1A25	CA	A	292
1A25	CA	B	290
1A25	CA	B	291
1A25	CA	B	292
1A25	PSE	B	1
1A26	CNA	A	200
1A27	EST	A	350
1A27	NAP	A	360
1A28	STR	A	1
1A28	STR	B	2
1A29	CA	A	149
1A29	CA	A	150
1A29	CA	A	151
1A29	CA	A	152
1A29	TFP	A	154
1A2B	GSP	A	538
1A2F	HEM	A	1
1A2G	HEM	A	1
1A2I	HEC	A	108
1A2I	HEC	A	109
1A2I	HEC	A	110
1A2I	HEC	A	111
1A2K	GDP	C	220
1A2K	GDP	D	220
1A2K	GDP	E	220
1A2N	TET	A	420
1A2P	ZN	C	112
1A2Q	CA	A	295
1A2Q	CA	A	296
1A2S	HEC	A	90
1A2T	CA	A	150
1A2U	CA	A	150
1A2X	CA	A	160
1A2X	CA	A	161
1A3B	T29	H	1
1A3E	T16	H	1
1A3G	PLP	A	413
1A3G	PLP	B	413
1A3G	PLP	C	413
1A3K	GAL	A	500
1A3L	CFC	L	213
1A3N	HEM	A	142
1A3N	HEM	B	147
1A3N	HEM	C	142
1A3N	HEM	D	147
1A3O	HEM	A	142
1A3O	HEM	B	147
1A3O	HEM	C	142
1A3O	HEM	D	147
1A3T	CA	A	150
1A3U	CA	A	150
1A3V	CA	A	150
1A3W	FBP	A	1007
1A3W	FBP	B	1008
1A3W	MN	A	1001
1A3W	MN	B	1003
1A3X	MN	A	1001
1A3X	MN	B	1003
1A3Z	CU1	A	156
1A40	PO4	A	322
1A42	BZU	A	555
1A44	ACT	A	201
1A46	00K	H	372
1A47	ACI	A	694
1A47	CA	A	685
1A47	CA	A	686
1A47	GLC	A	687
1A48	SO4	A	307
1A48	SO4	A	308
1A4A	CU	A	130
1A4A	CU	B	130
1A4B	CU	A	130
1A4B	CU	B	130
1A4C	CU	A	130
1A4C	CU	B	130
1A4C	CU	C	130
1A4C	CU	D	130
1A4E	AZI	A	504
1A4E	AZI	B	504
1A4E	AZI	C	504
1A4E	AZI	D	504
1A4F	HEM	A	150
1A4F	HEM	B	150
1A4G	CA	A	2
1A4G	CA	B	2
1A4G	ZMR	A	466
1A4G	ZMR	B	466
1A4H	GDM	A	300
1A4I	NDP	A	302
1A4I	NDP	B	302
1A4K	FRA	B	3083
1A4K	FRA	H	3083
1A4L	DCF	A	353
1A4L	DCF	B	853
1A4L	DCF	C	1353
1A4L	DCF	D	1853
1A4M	PRH	A	354
1A4M	PRH	B	854
1A4M	PRH	C	1354
1A4M	PRH	D	1854
1A4Q	CA	A	2
1A4Q	CA	B	2
1A4Q	DPC	A	466
1A4Q	DPC	B	466
1A4R	GDP	A	200
1A4R	GNH	B	400
1A4V	CA	A	124
1A4V	CA	A	125
1A4W	QWE	H	373
1A4Z	NAD	A	501
1A4Z	NAD	B	501
1A4Z	NAD	C	501
1A4Z	NAD	D	501
1A50	FIP	A	270
1A50	PLP	B	901
1A52	EST	A	1
1A52	EST	B	2
1A53	IGP	A	300
1A54	2HP	A	322
1A54	MDC	A	323
1A55	2HP	A	322
1A56	HEC	A	82
1A59	CIT	A	379
1A59	COA	A	380
1A5A	PLP	B	501
1A5B	IGP	A	271
1A5B	PLP	B	501
1A5G	00L	H	372
1A5H	BBA	A	250
1A5H	BBA	B	250
1A5I	0GJ	A	245
1A5N	FMT	C	999
1A5O	FMT	C	999
1A5S	FIP	A	270
1A5S	PLP	B	901
1A5T	ZN	A	501
1A5U	ATP	A	535
1A5U	ATP	C	1735
1A5U	ATP	D	2335
1A5U	ATP	E	3535
1A5U	ATP	F	4135
1A5U	ATP	G	4735
1A5U	MG	B	1134
1A5U	MG	H	5334
1A5V	MN	A	2
1A5V	Y3	A	1
1A5W	Y3	A	1
1A5X	Y3	A	1
1A5Z	FBP	A	353
1A5Z	FBP	A	354
1A5Z	NAD	A	352
1A5Z	OXM	A	355
1A61	00N	H	372
1A65	CU	A	901
1A65	CU	A	902
1A65	CU	A	903
1A65	PYE	A	900
1A69	FMB	A	240
1A69	FMB	B	240
1A69	FMB	C	240
1A69	SO4	A	239
1A69	SO4	B	239
1A69	SO4	C	239
1A6B	ZN	B	55
1A6E	ADP	A	898
1A6E	ADP	B	998
1A6F	ZN	A	201
1A6F	ZN	A	202
1A6K	HEM	A	154
1A6L	F3S	A	108
1A6L	SF4	A	107
1A6M	HEM	A	154
1A6N	HEM	A	154
1A6Q	MN	A	383
1A6Q	MN	A	384
1A6V	NPC	H	430
1A6V	NPC	H	432
1A6V	NPC	H	433
1A6W	NIP	H	430
1A6Y	ZN	A	550
1A6Y	ZN	A	551
1A6Y	ZN	B	450
1A6Y	ZN	B	451
1A70	FES	A	1602
1A71	ETF	A	404
1A71	ETF	B	404
1A71	NAD	A	403
1A71	NAD	B	403
1A71	ZN	A	402
1A71	ZN	B	402
1A72	PAD	A	378
1A72	ZN	A	376
1A72	ZN	A	377
1A73	ZN	A	201
1A73	ZN	A	202
1A73	ZN	B	203
1A73	ZN	B	204
1A74	ZN	A	601
1A74	ZN	A	602
1A74	ZN	B	603
1A74	ZN	B	604
1A75	CA	A	109
1A75	CA	A	110
1A75	CA	B	109
1A75	CA	B	110
1A76	MN	A	340
1A76	MN	A	341
1A77	MG	A	340
1A77	MG	A	341
1A78	TDG	A	135
1A78	TDG	B	135
1A7A	ADC	A	435
1A7A	ADC	B	436
1A7A	NAD	A	433
1A7A	NAD	B	434
1A7D	CFO	A	119
1A7E	OFO	A	119
1A7I	ZN	A	82
1A7I	ZN	A	83
1A7K	NAD	A	363
1A7K	NAD	B	363
1A7K	NAD	C	363
1A7K	NAD	D	363
1A7K	PO4	A	361
1A7K	PO4	A	362
1A7K	PO4	B	361
1A7K	PO4	B	362
1A7K	PO4	C	361
1A7K	PO4	C	362
1A7K	PO4	D	361
1A7K	PO4	D	362
1A7L	MAL	A	400
1A7L	MAL	B	400
1A7L	MAL	C	400
1A7T	MES	A	250
1A7T	MES	B	250
1A7T	ZN	A	251
1A7T	ZN	A	252
1A7T	ZN	B	251
1A7T	ZN	B	252
1A7V	HEM	A	150
1A7V	HEM	B	150
1A7W	ZN	A	101
1A7X	FKA	B	201
1A80	NDP	A	300
1A82	ATP	A	802
1A82	DNN	A	801
1A85	0DY	A	1
1A85	CA	A	996
1A85	CA	A	997
1A85	ZN	A	998
1A86	0ZB	A	1
1A86	CA	A	996
1A86	CA	A	997
1A86	ZN	A	998
1A8A	CA	A	401
1A8A	CA	A	402
1A8A	CA	A	403
1A8A	CA	A	404
1A8A	CA	A	405
1A8A	CA	A	406
1A8A	CA	A	407
1A8A	CA	A	408
1A8A	CA	A	410
1A8B	CA	A	401
1A8B	CA	A	402
1A8B	CA	A	403
1A8B	CA	A	404
1A8B	CA	A	405
1A8B	CA	A	406
1A8B	CA	A	407
1A8B	CA	A	408
1A8B	CA	A	409
1A8B	CA	A	410
1A8C	HEC	A	82
1A8E	CO3	A	338
1A8F	CO3	A	338
1A8G	2Z4	A	100
1A8H	ZN	A	1000
1A8I	GLS	A	998
1A8J	PME	H	217
1A8J	PME	L	217
1A8K	0Q4	A	100
1A8K	0Q4	E	100
1A8P	FAD	A	259
1A8R	GTP	A	401
1A8R	GTP	B	402
1A8R	GTP	C	403
1A8R	GTP	D	404
1A8R	GTP	E	405
1A8R	GTP	F	406
1A8R	GTP	G	407
1A8R	GTP	H	408
1A8R	GTP	I	409
1A8R	GTP	J	410
1A8R	GTP	K	411
1A8R	GTP	L	412
1A8R	GTP	M	413
1A8R	GTP	N	414
1A8R	GTP	O	415
1A8T	061	A	250
1A8T	ZN	A	251
1A8T	ZN	B	251
1A8T	ZN	B	252
1A8U	BEZ	A	295
1A8U	BEZ	B	294
1A8V	CU	A	119
1A8V	CU	B	119
1A8Z	CU1	A	156
1A94	0Q4	A	100
1A94	0Q4	E	100
1A95	GUN	B	304
1A95	GUN	C	303
1A96	XAN	B	304
1A96	XAN	C	303
1A97	5GP	B	305
1A97	5GP	C	306
1A99	PUT	A	371
1A99	PUT	B	371
1A99	PUT	C	371
1A99	PUT	D	371
1A9C	GTP	A	401
1A9C	GTP	B	402
1A9C	GTP	C	403
1A9C	GTP	D	404
1A9C	GTP	E	405
1A9C	GTP	F	406
1A9C	GTP	G	407
1A9C	GTP	H	408
1A9C	GTP	I	409
1A9C	GTP	J	410
1A9C	GTP	K	411
1A9C	GTP	L	412
1A9C	GTP	M	413
1A9C	GTP	N	414
1A9C	GTP	O	415
1A9M	U0E	B	100
1A9O	PO4	A	291
1A9P	9DI	A	290
1A9P	PO4	A	291
1A9Q	HPA	A	290
1A9R	HPA	A	290
1A9R	SO4	A	291
1A9S	NOS	A	290
1A9S	SO4	A	291
1A9T	HPA	A	290
1A9T	R1P	A	291
1A9U	SB2	A	800
1A9Y	NAD	A	340
1A9Y	UPG	A	341
1A9Z	NAD	A	340
1A9Z	UPG	A	341
1AA1	3PG	B	477
1AA1	3PG	B	478
1AA1	3PG	E	477
1AA1	3PG	E	478
1AA1	3PG	H	477
1AA1	3PG	H	478
1AA1	3PG	L	477
1AA1	3PG	L	478
1AA4	HEM	A	295
1AA6	SF4	A	800
1AA9	GDP	A	180
1AAC	CU	A	107
1AAF	ZN	A	56
1AAF	ZN	A	57
1AAM	PLP	A	409
1AAN	CU	A	200
1AAQ	PSI	B	100
1AAW	PLP	A	409
1AAX	BPM	A	402
1AAY	ZN	A	201
1AAY	ZN	A	202
1AAY	ZN	A	203
1AB8	FOK	A	1
1AB8	FOK	B	2
1ABB	IMP	A	920
1ABB	IMP	B	920
1ABB	IMP	C	920
1ABB	IMP	D	920
1ABB	PDP	A	931
1ABB	PDP	B	932
1ABB	PDP	C	933
1ABB	PDP	D	934
1ABB	SO4	A	900
1ABB	SO4	B	900
1ABB	SO4	C	900
1ABB	SO4	D	900
1ABE	ARA	A	307
1ABF	FCA	A	307
1ABJ	0G6	H	1
1ABS	HEM	A	154
1ABW	HEM	A	284
1ABW	HEM	A	285
1ABW	HEM	B	147
1ABW	HEM	D	147
1AC0	BGC	A	2
1AC0	GLC	A	617
1AC4	HEM	A	295
1AC4	TMT	A	296
1AC8	HEM	A	295
1ACA	COA	A	87
1ACC	CA	A	800
1ACC	CA	A	801
1ACJ	THA	A	999
1ACL	DME	A	999
1ACM	PAL	A	311
1ACM	PAL	C	311
1ACM	ZN	B	154
1ACM	ZN	D	154
1ACO	SF4	A	999
1ACZ	GLC	A	1
1ACZ	GLC	A	617
1AD3	NAD	A	600
1AD3	NAD	B	600
1AD4	HH2	A	271
1AD5	ANP	A	1
1AD5	ANP	B	532
1AD5	CA	A	2
1AD5	CA	B	1
1AD8	MDL	H	250
1ADB	CND	A	377
1ADB	CND	B	377
1ADB	EOH	A	378
1ADB	ZN	A	376
1ADB	ZN	B	376
1ADC	EOH	A	378
1ADC	EOH	B	378
1ADC	PAD	A	377
1ADC	PAD	B	377
1ADC	ZN	A	376
1ADC	ZN	B	376
1ADD	1DA	A	353
1ADD	ZN	A	400
1ADF	TAD	A	378
1ADF	ZN	A	376
1ADF	ZN	A	377
1ADG	SAD	A	378
1ADG	ZN	A	376
1ADG	ZN	A	377
1ADL	ACD	A	135
1ADL	O	A	132
1ADN	ZN	A	93
1ADO	13P	A	1104
1ADO	13P	B	1053
1ADS	NAP	A	350
1ADU	ZN	A	530
1ADU	ZN	A	531
1ADU	ZN	B	530
1ADU	ZN	B	531
1ADV	ZN	A	530
1ADV	ZN	A	531
1ADV	ZN	B	530
1ADV	ZN	B	531
1ADW	CU	A	130
1ADW	CU	B	130
1ADY	HAM	A	423
1ADY	HAM	B	423
1ADY	HAM	C	423
1ADY	HAM	D	423
1AE1	NAP	A	274
1AE1	NAP	B	274
1AE8	AZL	H	600
1AEB	HEM	A	295
1AEC	E64	A	219
1AED	HEM	A	295
1AEE	ANL	A	296
1AEE	HEM	A	295
1AEF	3AP	A	296
1AEF	HEM	A	295
1AEG	4AP	A	296
1AEG	HEM	A	295
1AEH	24T	A	296
1AEH	HEM	A	295
1AEI	CA	A	317
1AEI	CA	A	318
1AEI	CA	A	319
1AEI	CA	A	320
1AEI	CA	B	317
1AEI	CA	B	318
1AEI	CA	B	319
1AEI	CA	B	320
1AEI	CA	C	317
1AEI	CA	C	318
1AEI	CA	C	319
1AEI	CA	C	320
1AEI	CA	D	317
1AEI	CA	D	318
1AEI	CA	D	319
1AEI	CA	D	320
1AEI	CA	E	1
1AEI	CA	E	317
1AEI	CA	E	318
1AEI	CA	E	319
1AEI	CA	F	317
1AEI	CA	F	318
1AEI	CA	F	319
1AEI	CA	F	320
1AEJ	HEM	A	295
1AEJ	NVI	A	296
1AEK	HEM	A	295
1AEK	IDM	A	296
1AEM	HEM	A	295
1AEM	MPI	A	296
1AEN	25T	A	296
1AEN	HEM	A	295
1AEO	2AP	A	296
1AEO	HEM	A	295
1AEQ	2EZ	A	296
1AEQ	HEM	A	295
1AER	AMP	B	701
1AER	TAD	A	700
1AER	TIA	B	700
1AES	HEM	A	295
1AES	IMD	A	296
1AET	1MZ	A	296
1AET	HEM	A	295
1AEU	2MZ	A	296
1AEU	HEM	A	295
1AEV	AMT	A	296
1AEV	HEM	A	295
1AEX	CA	A	150
1AEX	THP	A	151
1AF0	0Z9	A	674
1AF0	CA	A	474
1AF0	CA	A	476
1AF0	CA	A	478
1AF0	CA	A	480
1AF0	CA	A	482
1AF0	CA	A	484
1AF0	CA	A	486
1AF2	U	A	295
1AF4	CA	A	276
1AF4	DIO	A	342
1AF4	DIO	A	343
1AF4	DIO	A	345
1AF4	DIO	A	346
1AF4	DIO	A	347
1AF4	DIO	A	348
1AF6	FRU	A	423
1AF6	FRU	B	423
1AF6	FRU	C	423
1AF7	SAH	A	287
1AFA	CA	1	2
1AFA	CA	1	227
1AFA	CA	1	3
1AFA	CA	2	1
1AFA	CA	2	2
1AFA	CA	2	227
1AFA	CA	3	1
1AFA	CA	3	227
1AFA	CA	3	3
1AFB	CA	1	2
1AFB	CA	1	227
1AFB	CA	1	3
1AFB	CA	2	1
1AFB	CA	2	227
1AFB	CA	2	3
1AFB	CA	3	1
1AFB	CA	3	2
1AFB	CA	3	227
1AFC	SCR	A	141
1AFC	SCR	B	141
1AFC	SCR	C	141
1AFC	SCR	D	141
1AFC	SCR	E	141
1AFC	SCR	F	141
1AFC	SCR	G	141
1AFC	SCR	H	141
1AFD	CA	1	1
1AFD	CA	1	2
1AFD	CA	1	3
1AFD	CA	2	1
1AFD	CA	2	2
1AFD	CA	3	1
1AFD	CA	3	2
1AFD	CA	3	3
1AFE	ALZ	H	600
1AFK	PAP	A	125
1AFK	PAP	B	125
1AFL	ATR	A	125
1AFL	ATR	B	125
1AFQ	0FG	B	304
1AFQ	0FG	C	301
1AFS	NAP	A	324
1AFS	NAP	B	324
1AFS	TES	A	325
1AFS	TES	B	325
1AG0	CU	A	130
1AG0	CU	A	131
1AG0	CU	B	130
1AG0	CU	B	131
1AG1	PO4	T	600
1AG6	CU	A	200
1AG9	BTB	A	351
1AG9	BTB	B	301
1AG9	CA	A	200
1AG9	CA	B	1000
1AG9	FMN	A	177
1AG9	FMN	B	177
1AGM	ACR	A	495
1AGM	MAN	A	485
1AGM	MAN	A	486
1AGM	MAN	A	487
1AGM	MAN	A	488
1AGM	MAN	A	489
1AGM	MAN	A	490
1AGM	MAN	A	491
1AGM	MAN	A	492
1AGM	MAN	A	493
1AGM	MAN	A	494
1AGN	ACT	B	378
1AGN	ACT	B	501
1AGN	ACT	B	502
1AGN	ACT	B	503
1AGN	ACT	C	378
1AGN	ACT	D	378
1AGN	ACT	D	501
1AGN	NAD	A	377
1AGN	NAD	C	377
1AGN	NAD	D	377
1AGN	ZN	A	375
1AGN	ZN	A	376
1AGN	ZN	B	375
1AGN	ZN	B	403
1AGN	ZN	C	375
1AGN	ZN	C	376
1AGN	ZN	D	375
1AGN	ZN	D	376
1AGN	ZN	D	402
1AGN	ZN	D	403
1AGP	GNP	A	167
1AGR	ALF	A	357
1AGR	ALF	D	357
1AGS	GTX	B	222
1AGW	SU2	A	1001
1AGW	SU2	B	1000
1AH0	NAP	A	318
1AH0	SBI	A	320
1AH3	NAP	A	318
1AH3	TOL	A	320
1AH4	NAP	A	318
1AH5	DPM	A	314
1AH7	ZN	A	246
1AH7	ZN	A	247
1AH7	ZN	A	248
1AHA	ADE	A	339
1AHB	FMP	A	339
1AHE	PLP	A	412
1AHE	PLP	B	412
1AHF	IOP	A	411
1AHF	PLP	A	410
1AHF	PLP	B	412
1AHH	NAD	A	256
1AHH	NAD	B	256
1AHI	CHO	A	301
1AHI	CHO	B	301
1AHJ	FE	A	208
1AHJ	FE	C	208
1AHJ	FE	E	208
1AHJ	FE	G	208
1AHN	FMN	A	177
1AHP	MAL	A	1006
1AHP	MAL	B	1006
1AHP	PLP	A	999
1AHP	PLP	B	999
1AHR	CA	A	149
1AHR	CA	A	150
1AHR	CA	A	151
1AHR	CA	A	152
1AHT	APA	H	401
1AHU	FAA	A	600
1AHU	FAA	B	600
1AHV	FAD	A	600
1AHV	FAD	B	600
1AHV	NCR	A	601
1AHV	NCR	B	601
1AHX	HCI	A	411
1AHX	HCI	B	411
1AHX	PLP	A	410
1AHX	PLP	B	410
1AHY	MAE	A	411
1AHY	MAE	B	411
1AHY	PLP	A	410
1AHY	PLP	B	410
1AHZ	EPT	A	602
1AHZ	FAD	A	600
1AHZ	FAD	B	600
1AI0	IPH	B	32
1AI0	IPH	D	32
1AI0	IPH	E	22
1AI0	IPH	G	22
1AI0	IPH	J	32
1AI0	IPH	L	32
1AI2	ICA	A	418
1AI2	NAP	A	417
1AI3	ICT	A	418
1AI3	NDO	A	417
1AI4	CA	B	558
1AI4	DHY	B	559
1AI5	CA	B	558
1AI5	MNP	B	559
1AI6	4HP	B	559
1AI6	CA	B	558
1AI7	CA	B	558
1AI7	IPH	B	559
1AI8	T42	H	2
1AI9	NDP	A	193
1AI9	NDP	B	193
1AIA	PMP	A	411
1AIA	PMP	B	411
1AIB	AKG	A	412
1AIB	AKG	B	412
1AIB	PMP	A	411
1AIB	PMP	B	411
1AIC	PMP	A	411
1AIC	PMP	B	411
1AID	THK	B	201
1AIG	BCL	L	282
1AIG	BCL	L	283
1AIG	BCL	M	309
1AIG	BCL	M	310
1AIG	BCL	N	282
1AIG	BCL	N	283
1AIG	BCL	N	284
1AIG	BPH	L	284
1AIG	BPH	L	285
1AIG	BPH	N	285
1AIG	BPH	O	310
1AIG	U10	L	286
1AIG	U10	M	311
1AIG	U10	N	286
1AIG	U10	O	311
1AIH	MG	C	103
1AIH	MG	C	104
1AII	CA	A	351
1AII	CA	A	353
1AII	CA	A	354
1AII	CA	A	355
1AII	CA	A	357
1AII	ETA	A	360
1AIJ	BCL	L	282
1AIJ	BCL	L	283
1AIJ	BCL	M	309
1AIJ	BCL	M	310
1AIJ	BCL	R	282
1AIJ	BCL	R	283
1AIJ	BCL	S	309
1AIJ	BCL	S	310
1AIJ	BPH	L	284
1AIJ	BPH	L	285
1AIJ	BPH	R	284
1AIJ	BPH	S	311
1AIJ	U10	L	286
1AIJ	U10	M	311
1AIJ	U10	R	285
1AIJ	U10	S	312
1AIM	ZYA	A	280
1AIQ	CB3	A	266
1AIQ	CB3	B	267
1AIQ	UMP	A	265
1AIQ	UMP	B	266
1AIX	T19	H	3
1AIY	IPH	B	32
1AIY	IPH	D	32
1AIY	IPH	F	32
1AIY	IPH	H	31
1AIY	IPH	J	31
1AIY	IPH	L	31
1AJ0	PH2	A	559
1AJ0	SAN	A	561
1AJ2	2PH	A	283
1AJ4	CA	A	162
1AJ4	CA	A	163
1AJ4	CA	A	164
1AJ6	NOV	A	1
1AJ7	NPE	H	217
1AJ8	CIT	A	1000
1AJ8	CIT	B	2000
1AJ8	COA	A	3000
1AJ8	COA	B	4000
1AJ9	PO4	A	142
1AJB	MG	A	452
1AJB	MG	B	952
1AJB	ZN	A	450
1AJB	ZN	A	451
1AJB	ZN	B	950
1AJB	ZN	B	951
1AJC	MG	A	452
1AJC	MG	B	952
1AJC	ZN	A	450
1AJC	ZN	A	451
1AJC	ZN	B	950
1AJC	ZN	B	951
1AJD	MG	A	452
1AJD	MG	B	952
1AJD	ZN	A	450
1AJD	ZN	A	451
1AJD	ZN	B	950
1AJD	ZN	B	951
1AJJ	CA	A	73
1AJK	CA	A	215
1AJK	CA	B	215
1AJN	AAN	B	559
1AJN	CA	B	558
1AJO	CA	A	215
1AJO	CA	B	215
1AJP	CA	B	558
1AJP	OMD	A	210
1AJQ	CA	B	558
1AJQ	SPA	B	559
1AJS	PLA	A	415
1AJV	NMB	A	501
1AJX	AH1	A	500
1AJY	ZN	A	101
1AJY	ZN	A	102
1AJY	ZN	B	101
1AJY	ZN	B	102
1AK0	ZN	A	271
1AK0	ZN	A	273
1AK0	ZN	A	274
1AK9	CA	A	295
1AK9	CA	A	297
1AKA	PLP	A	411
1AKA	PO4	B	411
1AKB	PPD	A	411
1AKC	PPE	A	411
1AKD	CAM	A	420
1AKD	HEM	A	417
1AKE	AP5	A	215
1AKE	AP5	B	215
1AKK	HEC	A	105
1AKL	CA	A	501
1AKL	CA	A	502
1AKL	CA	A	503
1AKL	CA	A	504
1AKL	CA	A	505
1AKL	CA	A	506
1AKL	CA	A	507
1AKL	CA	A	508
1AKL	ZN	A	500
1AKQ	FMN	A	149
1AKR	FMN	A	149
1AKS	CA	A	146
1AKT	FMN	A	149
1AKU	FMN	A	150
1AKV	FMN	A	152
1AKW	FMN	A	149
1AKY	AP5	A	301
1AKY	IMD	A	302
1AL3	SO4	A	500
1AL6	HAX	A	700
1AL6	OAA	A	702
1AL7	FMN	A	360
1AL7	HST	A	361
1AL8	DHP	A	361
1AL8	FMN	A	360
1ALA	CA	A	400
1ALA	CA	A	401
1ALA	CA	A	402
1ALC	CA	A	200
1ALH	PO4	A	453
1ALH	PO4	B	453
1ALI	MG	A	452
1ALI	MG	B	452
1ALI	PO4	A	453
1ALI	PO4	B	453
1ALJ	MG	A	452
1ALJ	MG	B	452
1ALJ	PO4	A	453
1ALJ	PO4	B	453
1ALJ	ZN	A	451
1ALJ	ZN	B	451
1ALK	MG	A	452
1ALK	MG	B	452
1ALK	PO4	A	453
1ALK	PO4	B	453
1ALN	CTD	A	295
1ALN	ZN	A	296
1ALQ	CO3	A	302
1ALV	CA	A	1
1ALV	CA	A	2
1ALV	CA	A	3
1ALV	CA	A	4
1ALV	CA	B	5
1ALV	CA	B	6
1ALV	CA	B	7
1ALV	CA	B	8
1ALW	CA	A	1
1ALW	CA	A	2
1ALW	CA	A	3
1ALW	CA	A	4
1ALW	CA	B	5
1ALW	CA	B	6
1ALW	CA	B	7
1ALW	CA	B	8
1ALW	ISA	A	11
1ALW	ISA	B	12
1AM1	ADP	A	300
1AM4	GNP	D	678
1AM4	GNP	E	678
1AM4	GNP	F	678
1AM6	HAE	A	555
1AMA	PLA	A	411
1AMF	MOO	A	234
1AMH	CA	A	246
1AMH	CA	B	246
1AMI	MIC	A	755
1AMJ	SO4	A	997
1AMK	PGA	A	600
1AMN	NAF	A	594
1AMO	FAD	A	750
1AMO	FAD	B	750
1AMO	FMN	A	751
1AMO	FMN	B	751
1AMO	NAP	A	752
1AMO	NAP	B	752
1AMP	ZN	A	501
1AMP	ZN	A	502
1AMQ	PMP	A	413
1AMR	MAE	A	414
1AMR	PMP	A	413
1AMS	GUA	A	414
1AMS	PMP	A	413
1AMU	AMP	A	567
1AMU	AMP	B	567
1AMW	ADP	A	300
1AMY	CA	A	500
1AMY	CA	A	501
1AMY	CA	A	502
1AMZ	MLT	A	702
1AMZ	NMX	A	700
1AN0	GDP	A	200
1AN0	GDP	B	700
1AN1	CA	E	300
1AN5	CB3	A	684
1AN5	CB3	B	685
1AN9	BE2	A	352
1AN9	BE2	B	352
1AN9	FAD	A	351
1AN9	FAD	B	351
1ANB	CA	A	289
1ANC	CA	A	289
1AND	CU	A	246
1ANF	GLC	A	371
1ANI	PO4	A	453
1ANI	PO4	A	457
1ANI	PO4	A	458
1ANI	PO4	B	453
1ANI	PO4	B	457
1ANI	ZN	A	450
1ANI	ZN	A	451
1ANI	ZN	A	452
1ANI	ZN	B	451
1ANI	ZN	B	452
1ANJ	PO4	A	453
1ANJ	PO4	A	457
1ANJ	PO4	B	453
1ANJ	PO4	B	457
1ANJ	ZN	A	451
1ANJ	ZN	A	452
1ANJ	ZN	B	451
1ANJ	ZN	B	452
1ANK	AMP	A	215
1ANK	AMP	B	215
1ANK	ANP	A	216
1ANK	ANP	B	216
1ANN	CA	A	319
1ANN	CA	A	320
1ANV	ZN	A	530
1ANV	ZN	A	531
1ANW	CA	A	351
1ANW	CA	A	352
1ANW	CA	B	353
1ANW	CA	B	354
1ANX	CA	A	321
1ANX	CA	A	323
1ANX	CA	A	324
1ANX	CA	A	325
1ANX	CA	B	321
1ANX	CA	B	323
1ANX	CA	B	324
1ANX	CA	B	325
1ANX	CA	C	321
1ANX	CA	C	323
1ANX	CA	C	324
1ANX	CA	C	325
1AO0	5GP	A	467
1AO0	5GP	B	467
1AO0	5GP	C	467
1AO0	5GP	D	467
1AO0	ADP	A	468
1AO0	ADP	B	468
1AO0	ADP	C	468
1AO0	ADP	D	468
1AO0	SF4	A	466
1AO0	SF4	B	466
1AO0	SF4	C	466
1AO0	SF4	D	466
1AO8	MTX	A	170
1AOB	DDU	A	301
1AOD	INS	A	296
1AOE	GW3	A	194
1AOE	GW3	B	194
1AOE	NDP	A	193
1AOE	NDP	B	193
1AOF	DHE	A	602
1AOF	DHE	B	602
1AOF	HEM	A	601
1AOF	HEM	B	601
1AOG	FAD	A	492
1AOG	FAD	B	492
1AOG	MAE	A	500
1AOG	MAE	A	501
1AOM	2NO	A	603
1AOM	DHE	B	602
1AOM	HEM	B	601
1AOP	PO4	A	585
1AOP	SF4	A	575
1AOQ	2NO	A	603
1AOQ	DHE	B	602
1AOQ	HEM	A	601
1AOQ	HEM	B	601
1AOR	FE	A	606
1AOR	PTE	A	609
1AOR	PTE	B	608
1AOR	SF4	A	608
1AOR	SF4	B	607
1AOX	MG	A	400
1AOX	MG	B	401
1AOZ	CU	A	701
1AOZ	CU	A	812
1AOZ	CU	B	701
1AOZ	NAG	A	601
1AOZ	NAG	B	601
1AP4	CA	A	90
1AP5	MN	A	199
1AP5	MN	B	199
1AP6	MN	A	199
1AP6	MN	B	199
1AP8	M7G	A	214
1AP9	RET	A	300
1APB	FCA	A	307
1APV	XYS	E	399
1APW	HSY	E	399
1APX	HEM	A	251
1APX	HEM	B	251
1APX	HEM	C	251
1APX	HEM	D	251
1AQ0	NAG	A	307
1AQ0	NAG	B	307
1AQ1	STU	A	299
1AQ2	ATP	A	541
1AQ2	PYR	A	542
1AQ8	CU	A	501
1AQ8	CU	A	502
1AQ8	CU	B	501
1AQ8	CU	B	502
1AQ8	CU	C	501
1AQ8	CU	C	502
1AQA	HEM	A	95
1AQB	RTL	A	185
1AQE	HEM	A	119
1AQE	HEM	A	120
1AQE	HEM	A	121
1AQE	HEM	A	122
1AQF	MG	A	534
1AQF	MG	B	534
1AQF	MG	C	534
1AQF	MG	D	534
1AQF	MG	E	534
1AQF	MG	F	534
1AQF	MG	G	534
1AQF	MG	H	534
1AQF	PEQ	B	532
1AQF	PEQ	C	532
1AQF	PEQ	D	532
1AQF	PEQ	F	532
1AQF	PEQ	G	532
1AQF	PEQ	H	532
1AQH	CA	A	800
1AQI	SAH	A	500
1AQI	SAH	B	500
1AQJ	SFG	A	500
1AQJ	SFG	B	500
1AQL	TCH	A	601
1AQL	TCH	A	602
1AQL	TCH	B	601
1AQL	TCH	B	602
1AQM	CA	A	800
1AQN	CA	A	295
1AQN	CA	A	297
1AQP	CU	A	125
1AQP	CU	A	147
1AQR	CU1	A	41
1AQR	CU1	A	42
1AQR	CU1	A	46
1AQS	CU1	A	54
1AQS	CU1	A	55
1AQS	CU1	A	56
1AQS	CU1	A	59
1AQU	A3P	A	301
1AQU	A3P	B	302
1AQU	EST	A	304
1AQU	EST	B	303
1AQV	0HG	A	2201
1AQV	0HG	B	2101
1AQV	MES	A	2300
1AQV	MES	B	2400
1AQW	GSH	A	2201
1AQW	GSH	B	2101
1AQW	GSH	C	2401
1AQW	GSH	D	2301
1AQW	MES	A	2500
1AQW	MES	B	2600
1AQW	MES	C	2700
1AQW	MES	D	2800
1AQX	GTD	A	2101
1AQX	GTD	B	2201
1AQX	GTD	C	2301
1AQX	GTD	D	2401
1AQX	MES	A	2500
1AQX	MES	B	2600
1AQX	MES	C	2700
1AQX	MES	D	2800
1AQY	A3P	A	301
1AQY	A3P	B	302
1AR1	CA	A	561
1AR1	CU	A	559
1AR1	CU	B	270
1AR1	HEA	A	562
1AR1	HEA	A	563
1AR1	MG	A	560
1AR4	MN	A	202
1AR4	MN	B	202
1AR5	FE	A	202
1AR5	FE	B	202
1ARC	TCK	A	270
1ARG	PPD	A	411
1ARG	PPD	B	411
1ARH	PPD	A	411
1ARH	PPD	B	411
1ARI	MAE	A	411
1ARI	MAE	B	411
1ARI	PLP	A	410
1ARI	PLP	B	410
1ARP	CA	A	346
1ARP	CA	A	347
1ARP	HEM	A	345
1ARP	NAG	A	348
1ARS	PLP	A	413
1ART	0A0	A	414
1ARU	CA	A	346
1ARU	CA	A	347
1ARU	CYN	A	800
1ARV	CA	A	346
1ARV	CA	A	347
1ARW	CA	A	346
1ARW	CA	A	347
1ARW	CYN	A	800
1ARX	CA	A	346
1ARX	CA	A	347
1ARX	HEM	A	345
1ARY	CA	A	346
1ARY	CA	A	347
1ARY	HEM	A	345
1ARZ	PDC	B	303
1ARZ	PDC	C	302
1ARZ	PDC	D	303
1ARZ	PO4	A	301
1AS0	GSP	A	355
1AS2	GDP	A	355
1AS3	GDP	A	355
1AS4	ACT	B	600
1AS6	CU	A	501
1AS6	CU	A	502
1AS6	CU	B	501
1AS6	CU	B	502
1AS6	CU	C	501
1AS6	CU	C	502
1AS7	CU	A	501
1AS7	CU	A	502
1AS7	CU	B	501
1AS7	CU	B	502
1AS7	CU	C	501
1AS7	CU	C	502
1AS8	CU	A	501
1AS8	CU	A	502
1AS8	CU	B	501
1AS8	CU	B	502
1AS8	CU	C	501
1AS8	CU	C	502
1ASA	PLP	A	409
1ASB	PLP	A	409
1ASC	NPL	A	409
1ASD	MPL	A	409
1ASE	NOP	A	409
1ASF	PLP	A	411
1ASG	PLP	A	409
1ASH	HEM	A	301
1ASL	PLA	A	410
1ASL	PLA	B	410
1ASM	MAE	A	411
1ASM	MAE	B	411
1ASM	PLP	A	410
1ASM	PLP	B	410
1ASN	PLP	A	411
1ASN	PLP	B	411
1ASO	CU	A	554
1ASO	CU	A	555
1ASO	CU	A	556
1ASO	CU	A	557
1ASO	CU	A	559
1ASO	CU	B	554
1ASO	CU	B	555
1ASO	CU	B	556
1ASO	CU	B	557
1ASP	CU	A	554
1ASP	CU	A	555
1ASP	CU	A	556
1ASP	CU	A	557
1ASP	CU	A	559
1ASP	CU	B	554
1ASP	CU	B	555
1ASP	CU	B	556
1ASP	CU	B	557
1ASQ	AZI	A	559
1ASQ	AZI	B	559
1ASQ	CU	A	554
1ASQ	CU	A	556
1ASQ	CU	A	557
1ASQ	CU	A	561
1ASQ	CU	B	554
1ASQ	CU	B	556
1ASQ	CU	B	557
1AST	ZN	A	999
1ASU	EPE	A	252
1ASW	EPE	A	252
1AT1	MLI	A	312
1AT1	MLI	C	312
1AT1	PCT	A	311
1AT1	PCT	C	311
1AT1	ZN	B	154
1AT1	ZN	D	154
1AT3	DFP	A	300
1AT3	DFP	B	300
1AT9	RET	A	249
1ATG	SO4	A	451
1ATG	WO4	A	250
1ATJ	CA	A	351
1ATJ	CA	A	352
1ATJ	CA	B	351
1ATJ	CA	B	352
1ATJ	CA	C	351
1ATJ	CA	C	352
1ATJ	CA	D	351
1ATJ	CA	D	352
1ATJ	CA	E	351
1ATJ	CA	E	352
1ATJ	CA	F	351
1ATJ	CA	F	352
1ATJ	HEM	A	350
1ATJ	HEM	B	350
1ATJ	HEM	C	350
1ATJ	HEM	D	350
1ATJ	HEM	E	350
1ATJ	HEM	F	350
1ATK	E64	A	216
1ATL	0QI	A	301
1ATL	0QI	B	311
1ATL	CA	A	403
1ATL	CA	B	404
1ATN	ATP	A	375
1ATN	CA	D	264
1ATN	CA	D	265
1ATN	CA	D	266
1ATP	ATP	E	355
1ATR	ADP	A	486
1ATR	PO4	A	488
1ATS	ADP	A	486
1AU0	SDK	A	300
1AU1	BGC	A	167
1AU1	BGC	B	167
1AU1	ZN	B	169
1AU2	POS	A	300
1AU3	PCM	A	300
1AU4	INP	A	300
1AU8	0H8	A	1
1AU9	CA	A	295
1AU9	CA	A	296
1AUA	BOG	A	1
1AUA	BOG	A	2
1AUI	CA	B	500
1AUI	CA	B	501
1AUI	CA	B	502
1AUI	CA	B	503
1AUI	FE	A	523
1AUI	ZN	A	522
1AUJ	CA	A	246
1AUJ	PPB	A	247
1AUK	MG	A	603
1AUR	PMS	A	801
1AUR	PMS	B	802
1AUT	0G6	C	1
1AUX	AGS	A	800
1AUX	AGS	B	800
1AV4	CU	A	639
1AV5	AP2	B	200
1AV6	SAH	A	400
1AV8	FEO	A	401
1AV8	FEO	B	402
1AVA	CA	A	500
1AVA	CA	A	501
1AVA	CA	A	502
1AVA	CA	A	503
1AVA	CA	B	500
1AVA	CA	B	501
1AVA	CA	B	502
1AVA	CA	B	503
1AVC	CA	A	674
1AVC	CA	A	675
1AVC	CA	A	676
1AVC	CA	A	677
1AVC	CA	A	678
1AVC	CA	A	679
1AVD	BTN	A	400
1AVD	BTN	B	401
1AVH	CA	A	321
1AVH	CA	A	322
1AVH	CA	A	323
1AVH	CA	B	321
1AVH	CA	B	322
1AVL	CU	A	639
1AVM	AZI	A	203
1AVM	AZI	B	203
1AVN	AZI	A	265
1AVN	HSM	A	264
1AVR	CA	A	321
1AVR	CA	A	322
1AVR	CA	A	323
1AVR	CA	A	324
1AVR	CA	A	325
1AVS	CA	A	93
1AVS	CA	A	94
1AVS	CA	B	93
1AVS	CA	B	94
1AVW	CA	A	700
1AVX	CA	A	700
1AW1	PGA	A	290
1AW1	PGA	B	290
1AW1	PGA	D	290
1AW1	PGA	E	290
1AW1	PGA	G	290
1AW1	PGA	H	290
1AW1	PGA	J	290
1AW1	PGA	K	290
1AW3	HEM	A	96
1AW5	ZN	A	400
1AW5	ZN	A	401
1AWB	CA	A	1
1AWB	CA	B	278
1AWD	FES	A	98
1AWF	GR4	H	1
1AWH	GR3	B	1
1AWH	GR3	D	1
1AWP	HEM	A	201
1AWP	HEM	B	201
1AX0	A2G	A	401
1AX0	CA	A	290
1AX0	MN	A	289
1AX1	BGC	A	401
1AX1	CA	A	290
1AX1	MN	A	289
1AX2	CA	A	290
1AX2	GAL	A	402
1AX2	MN	A	289
1AX9	EDR	A	999
1AXA	U0E	A	100
1AXB	FOS	A	291
1AXE	ETF	A	404
1AXE	ETF	B	404
1AXE	NAD	A	403
1AXE	NAD	B	403
1AXE	ZN	A	402
1AXE	ZN	B	402
1AXG	ETF	A	404
1AXG	ETF	B	404
1AXG	ETF	C	404
1AXG	ETF	D	404
1AXG	NAD	A	403
1AXG	NAD	B	403
1AXG	NAD	C	403
1AXG	NAD	D	403
1AXG	ZN	A	402
1AXG	ZN	B	402
1AXG	ZN	C	402
1AXG	ZN	D	402
1AXJ	FMN	A	123
1AXK	CA	A	395
1AXK	CA	B	395
1AXM	IDS	B	302
1AXM	IDS	C	402
1AXM	IDS	F	502
1AXN	CA	A	351
1AXN	CA	A	352
1AXN	CA	A	353
1AXN	CA	A	354
1AXN	CA	A	355
1AXQ	F3S	A	108
1AXQ	SF4	A	107
1AXR	HTP	A	998
1AXR	PLP	A	999
1AXS	HOP	B	1004
1AXS	HOP	H	1006
1AXW	MTX	A	732
1AXW	MTX	B	733
1AXW	UMP	A	603
1AXW	UMP	B	604
1AXX	HEM	A	96
1AXY	CA	A	290
1AXY	MN	A	289
1AXZ	CA	A	290
1AXZ	GLA	A	401
1AXZ	MN	A	289
1AY0	CA	A	681
1AY0	CA	B	681
1AY4	PLP	A	413
1AY4	PLP	B	413
1AY5	MAE	A	414
1AY5	MAE	B	414
1AY5	PLP	A	413
1AY5	PLP	B	413
1AY6	1ZV	H	5
1AY8	HCI	B	414
1AY8	PLP	A	413
1AY8	PLP	B	413
1AYE	ZN	A	400
1AYF	FES	A	109
1AYF	FES	B	109
1AYG	HEC	A	81
1AYK	CA	A	172
1AYK	ZN	A	170
1AYK	ZN	A	171
1AYL	ATP	A	544
1AYL	OXL	A	542
1AYM	DAO	1	7009
1AYN	DAO	1	7009
1AYO	CA	B	133
1AYP	CA	A	301
1AYP	CA	A	302
1AYP	CA	B	303
1AYP	CA	B	304
1AYP	CA	C	305
1AYP	CA	C	306
1AYP	CA	D	307
1AYP	CA	D	308
1AYP	CA	E	309
1AYP	CA	E	310
1AYP	CA	F	311
1AYP	CA	F	312
1AYU	INA	A	300
1AYV	IN6	A	300
1AYW	IN3	A	300
1AYX	TRS	A	493
1AZ0	CA	A	284
1AZ0	CA	B	283
1AZ1	ALR	A	317
1AZ1	ALR	A	318
1AZ1	NAP	A	316
1AZ2	CIT	A	700
1AZ2	NAP	A	316
1AZ8	IN4	A	1
1AZB	CU	A	130
1AZB	CU	B	130
1AZC	CU	A	130
1AZC	CU	B	130
1AZD	CA	A	238
1AZD	CA	B	238
1AZD	CA	C	238
1AZD	CA	D	238
1AZD	MN	A	239
1AZD	MN	B	239
1AZD	MN	C	239
1AZD	MN	D	239
1AZI	AZI	A	300
1AZL	FMN	A	149
1AZM	AZM	A	262
1AZN	CU	A	200
1AZN	CU	B	200
1AZN	CU	C	200
1AZN	CU	D	200
1AZR	CU	A	129
1AZR	CU	B	129
1AZR	CU	C	129
1AZR	CU	D	129
1AZS	FKP	A	1
1AZS	GSP	C	404
1AZT	GSP	A	413
1AZT	GSP	B	411
1AZU	CU	A	129
1AZV	CU	A	154
1AZV	CU	B	154
1AZV	ZN	A	155
1AZV	ZN	B	155
1AZX	NTP	I	502
1AZX	NTP	L	503
1B02	C2F	A	281
1B06	FE	A	322
1B06	FE	B	323
1B06	FE	C	324
1B06	FE	D	325
1B06	FE	E	326
1B06	FE	F	327
1B08	CA	A	1
1B08	CA	A	2
1B08	CA	A	3
1B08	CA	B	4
1B08	CA	B	5
1B08	CA	B	6
1B08	CA	C	7
1B08	CA	C	8
1B08	CA	C	9
1B09	CA	A	301
1B09	CA	B	301
1B09	CA	C	301
1B09	CA	D	301
1B09	CA	E	301
1B0B	CYN	A	145
1B0D	TSU	A	130
1B0E	CA	A	301
1B0E	SEI	A	260
1B0F	FUC	A	402
1B0F	FUC	A	412
1B0F	SEI	A	300
1B0I	CA	A	800
1B0J	ICT	A	756
1B0K	FLC	A	756
1B0L	CO3	A	695
1B0L	CO3	A	696
1B0M	FLC	A	756
1B0N	ZN	A	1001
1B0N	ZN	A	1002
1B0N	ZN	A	1003
1B0N	ZN	A	1004
1B0N	ZN	A	1005
1B0O	PLM	A	180
1B0P	CA	A	1238
1B0P	CA	B	1238
1B0P	MG	A	1237
1B0P	MG	B	1237
1B0P	SF4	A	1233
1B0P	SF4	A	1234
1B0P	SF4	A	1235
1B0P	SF4	B	1233
1B0P	SF4	B	1234
1B0P	SF4	B	1235
1B0T	F3S	A	108
1B0T	SF4	A	107
1B0U	ATP	A	301
1B0V	F3S	A	108
1B0V	F3S	B	308
1B0V	F3S	C	508
1B0V	F3S	D	708
1B0V	SF4	A	107
1B0V	SF4	B	307
1B0V	SF4	C	507
1B0V	SF4	D	707
1B0Y	SF4	A	87
1B11	3TL	A	201
1B12	1PN	A	1001
1B12	1PN	B	1001
1B12	1PN	C	1001
1B12	1PN	D	1001
1B13	FE	A	55
1B14	NAD	A	255
1B14	NAD	B	256
1B15	NAE	A	255
1B15	NAE	B	256
1B16	NAQ	A	600
1B16	NAQ	B	500
1B1B	ZN	A	301
1B1B	ZN	A	302
1B1C	FMN	A	190
1B1G	CA	A	76
1B1G	CA	A	77
1B1X	CO3	A	692
1B1X	CO3	A	693
1B1Y	BGC	A	551
1B1Y	BGC	A	552
1B20	ZN	A	377
1B23	GNP	P	406
1B25	PTT	A	800
1B25	PTT	B	801
1B25	PTT	C	802
1B25	PTT	D	803
1B25	SF4	A	700
1B25	SF4	B	701
1B25	SF4	C	702
1B25	SF4	D	703
1B2I	AMH	A	84
1B2J	FE	A	55
1B2L	CA	A	301
1B2L	NDC	A	255
1B2O	FE	A	55
1B2O	FE	B	55
1B2R	FAD	A	304
1B2Y	AC1	A	1992
1B2Y	CA	A	500
1B2Z	ZN	C	359
1B30	XYP	A	548
1B33	BLA	A	201
1B33	BLA	B	202
1B37	FAD	A	800
1B37	FAD	B	801
1B37	FAD	C	802
1B38	ATP	A	381
1B39	ATP	A	381
1B3A	AOP	A	1
1B3A	AOP	B	1
1B3D	CA	A	303
1B3D	CA	A	304
1B3D	CA	A	305
1B3D	CA	B	303
1B3D	CA	B	304
1B3D	CA	B	305
1B3D	S27	B	401
1B3D	ZN	A	301
1B3D	ZN	A	302
1B3D	ZN	B	302
1B3E	CO3	A	401
1B3I	CU1	A	110
1B3N	CER	A	413
1B3O	SAE	A	600
1B3O	SAE	B	601
1B3R	NAD	A	432
1B3R	NAD	B	432
1B3R	NAD	C	432
1B3R	NAD	D	432
1B3V	XYP	A	523
1B3V	XYP	A	524
1B3V	XYP	A	526
1B3V	XYS	A	525
1B3W	XYP	A	506
1B3W	XYP	A	507
1B3X	XYP	A	604
1B3X	XYP	A	607
1B3Y	XYP	A	557
1B3Y	XYS	A	560
1B3Z	XYP	A	653
1B3Z	XYP	A	656
1B3Z	XYP	A	658
1B42	M1A	A	600
1B42	SAH	A	400
1B47	CA	A	351
1B47	CA	B	351
1B47	CA	C	351
1B48	GSH	B	223
1B48	HAG	A	223
1B49	PO4	A	300
1B49	PO4	C	301
1B4D	CRA	A	998
1B4D	IMP	A	930
1B4D	PLP	A	999
1B4E	SHF	A	407
1B4E	ZN	A	404
1B4E	ZN	A	405
1B4E	ZN	A	406
1B4K	MG	A	402
1B4K	SHF	A	403
1B4K	SHF	B	402
1B4L	CU	A	154
1B4L	ZN	A	155
1B4N	CA	A	620
1B4N	CA	B	620
1B4N	CA	C	620
1B4N	CA	D	620
1B4N	SF4	A	621
1B4N	SF4	B	621
1B4N	SF4	C	621
1B4N	SF4	D	621
1B4P	GPS	A	218
1B4P	GPS	A	219
1B4Q	GSH	A	106
1B4S	ADP	A	160
1B4S	ADP	B	160
1B4S	ADP	C	160
1B4T	CU	A	154
1B4T	ZN	A	155
1B4U	DHB	B	503
1B4U	DHB	D	504
1B4V	FAD	A	510
1B4W	BOG	A	200
1B4W	BOG	D	300
1B4X	MAE	A	410
1B4X	PLP	A	458
1B54	PLP	A	258
1B55	4IP	A	171
1B55	4IP	B	172
1B55	ZN	A	1
1B55	ZN	B	171
1B56	PLM	A	136
1B57	PGH	A	359
1B57	PGH	B	359
1B57	ZN	A	361
1B57	ZN	A	362
1B57	ZN	B	361
1B57	ZN	B	362
1B59	OVA	A	480
1B5A	HEM	A	95
1B5B	HEM	A	95
1B5D	DCM	A	300
1B5D	DCM	B	400
1B5E	DCM	A	300
1B5E	DCM	B	400
1B5F	BMA	A	404
1B5G	0ZE	H	372
1B5M	HEM	A	201
1B5O	PLP	A	413
1B5O	PLP	B	413
1B5P	PLP	A	413
1B5P	PLP	B	413
1B5Q	FAD	A	579
1B5Q	FAD	B	579
1B5Q	FAD	C	579
1B5Q	MD2	A	590
1B5Q	MD2	B	590
1B5Q	MD2	C	590
1B5T	FAD	A	395
1B5T	FAD	B	396
1B5T	FAD	C	397
1B62	ADP	A	380
1B63	ANP	A	380
1B66	BIO	A	700
1B66	BIO	B	701
1B66	ZN	B	402
1B6A	TN4	A	480
1B6G	GOL	A	1201
1B6G	GOL	A	1202
1B6G	GOL	A	1203
1B6G	GOL	A	1204
1B6G	GOL	A	1205
1B6G	GOL	A	1206
1B6G	GOL	A	1207
1B6G	SO4	A	1101
1B6K	PI5	A	201
1B6L	PI4	A	201
1B6M	PI6	B	201
1B6P	PI7	A	201
1B6R	SO4	A	500
1B6S	ADP	A	1100
1B6S	ADP	B	1200
1B6S	ADP	C	1300
1B6S	ADP	D	1400
1B6T	COD	B	3000
1B6Z	ZN	A	401
1B6Z	ZN	B	402
1B70	MG	A	351
1B71	FE	A	192
1B71	FE	A	193
1B71	ZN	A	194
1B74	DGN	A	538
1B76	ATP	A	1552
1B76	ATP	B	2552
1B7A	OPE	A	1501
1B7A	OPE	B	2501
1B7B	SO4	A	1375
1B7B	SO4	B	2375
1B7B	SO4	C	3375
1B7B	SO4	D	4375
1B7E	TPT	A	480
1B7E	TPT	A	481
1B7T	ADP	A	999
1B7T	CA	Z	501
1B7T	MG	Y	502
1B7V	HEM	A	93
1B7Y	FYA	A	1002
1B7Y	MG	A	1001
1B7Z	FE	A	690
1B7Z	FE	A	691
1B80	CA	A	351
1B80	CA	A	352
1B80	CA	B	351
1B80	CA	B	352
1B80	HEM	A	350
1B80	HEM	B	350
1B82	CA	A	1351
1B82	CA	A	1352
1B82	CA	B	2351
1B82	CA	B	2352
1B82	HEM	A	350
1B82	HEM	B	350
1B85	CA	A	1351
1B85	CA	A	1352
1B85	CA	B	2351
1B85	CA	B	2352
1B85	HEM	A	350
1B85	HEM	B	350
1B86	DG2	D	701
1B86	HEM	A	143
1B86	HEM	B	291
1B86	HEM	C	543
1B86	HEM	D	691
1B87	ACO	A	200
1B8A	ATP	A	500
1B8A	ATP	B	1500
1B8C	MG	A	308
1B8C	MG	B	309
1B8D	PEB	A	201
1B8D	PEB	A	202
1B8D	PEB	B	203
1B8D	PEB	B	204
1B8D	PEB	K	206
1B8D	PEB	K	207
1B8D	PEB	L	208
1B8D	PEB	L	209
1B8D	PUB	B	205
1B8D	PUB	L	210
1B8G	PLP	A	500
1B8G	PLP	B	500
1B8J	MG	A	452
1B8J	MG	B	452
1B8J	ZN	A	450
1B8J	ZN	A	451
1B8J	ZN	B	450
1B8J	ZN	B	451
1B8L	CA	A	110
1B8L	CO3	A	109
1B8N	IMG	A	600
[truncated: 168,220 more rows]
