# Supplementary material for: From malaria to cancer: Computational drug repositioning of amodiaquine using PLIP interaction patterns
Source: Sci Rep. 2017 Sep 12;7:11401. doi: 10.1038/s41598-017-11924-4 (PMC5595859; doi:10.1038/s41598-017-11924-4)
Supplement: Supplementary file 3 — Supplementary Dataset 1B [file 41598_2017_11924_MOESM3_ESM.txt]

PDBID	HETID	CHAIN	POSIT
106M	ENC	A	156
10GS	VWW	B	210
11BA	UPA	A	125
11BG	U2G	A	131
12GS	0HH	A	210
13GS	GSH	B	210
13PK	3PG	A	423
154L	NAG	A	186
16PK	BIS	A	499
17GS	GTX	B	210
182L	BZF	A	401
183L	DEN	A	400
184L	I4B	A	401
186L	N4B	A	400
188L	OXE	A	400
18GS	GDN	A	210
19GS	BSP	B	210
1A05	IPM	A	401
1A0F	GTS	A	203
1A0L	APA	C	301
1A0Q	HEP	H	214
1A0R	FAR	G	72
1A0T	SUC	Q	1
1A25	PSE	B	1
1A26	CNA	A	200
1A28	STR	B	2
1A29	TFP	A	154
1A2N	TET	A	420
1A3B	T29	H	1
1A3E	T16	H	1
1A3L	CFC	L	213
1A3W	FBP	A	1007
1A42	BZU	A	555
1A46	00K	H	372
1A47	ACI	A	694
1A4G	ZMR	B	466
1A4H	GDM	A	300
1A4K	FRA	B	3083
1A4Q	DPC	A	466
1A4W	QWE	H	373
1A54	2HP	A	322
1A54	MDC	A	323
1A5B	IGP	A	271
1A5G	00L	H	372
1A5H	BBA	A	250
1A5I	0GJ	A	245
1A5S	FIP	A	270
1A5W	Y3	A	1
1A5Z	OXM	A	355
1A61	00N	H	372
1A65	PYE	A	900
1A69	FMB	A	240
1A6L	F3S	A	108
1A6V	NPC	H	430
1A6W	NIP	H	430
1A70	FES	A	1602
1A71	ETF	A	404
1A72	PAD	A	378
1A78	TDG	A	135
1A7A	ADC	B	436
1A7D	CFO	A	119
1A7E	OFO	A	119
1A7T	MES	A	250
1A7X	FKA	B	201
1A82	DNN	A	801
1A85	0DY	A	1
1A86	0ZB	A	1
1A8G	2Z4	A	100
1A8I	GLS	A	998
1A8K	0Q4	A	100
1A8T	061	A	250
1A8U	BEZ	B	294
1A99	PUT	A	371
1A9M	U0E	B	100
1A9P	9DI	A	290
1A9S	NOS	A	290
1A9T	R1P	A	291
1AAQ	PSI	B	100
1AAX	BPM	A	402
1AB8	FOK	B	2
1ABB	PDP	D	934
1AC4	TMT	A	296
1ACJ	THA	A	999
1ACL	DME	A	999
1ACM	PAL	C	311
1AD8	MDL	H	250
1ADB	CND	B	377
1ADC	EOH	A	378
1ADD	1DA	A	353
1ADG	SAD	A	378
1ADL	ACD	A	135
1ADL	O	A	132
1ADO	13P	A	1104
1ADY	HAM	B	423
1AE8	AZL	H	600
1AEC	E64	A	219
1AEE	ANL	A	296
1AEF	3AP	A	296
1AEG	4AP	A	296
1AEH	24T	A	296
1AEJ	NVI	A	296
1AEM	MPI	A	296
1AEN	25T	A	296
1AEO	2AP	A	296
1AEQ	2EZ	A	296
1AER	TIA	B	700
1AEU	2MZ	A	296
1AEV	AMT	A	296
1AF0	0Z9	A	674
1AF4	DIO	A	343
1AFC	SCR	C	141
1AFE	ALZ	H	600
1AFK	PAP	B	125
1AFL	ATR	A	125
1AFQ	0FG	B	304
1AFS	TES	B	325
1AG9	BTB	A	351
1AGM	ACR	A	495
1AGW	SU2	B	1000
1AH0	SBI	A	320
1AHI	CHO	B	301
1AHU	FAA	B	600
1AHV	NCR	B	601
1AHX	HCI	A	411
1AHY	MAE	A	411
1AHZ	EPT	A	602
1AI0	IPH	G	22
1AI2	ICA	A	418
1AI3	NDO	A	417
1AI5	MNP	B	559
1AI8	T42	H	2
1AID	THK	B	201
1AIM	ZYA	A	280
1AIQ	CB3	A	266
1AIX	T19	H	3
1AJ0	SAN	A	561
1AJ2	2PH	A	283
1AJ7	NPE	H	217
1AJN	AAN	B	559
1AJP	OMD	A	210
1AJQ	SPA	B	559
1AJS	PLA	A	415
1AJV	NMB	A	501
1AJX	AH1	A	500
1AKC	PPE	A	411
1AL6	HAX	A	700
1AL7	HST	A	361
1AL8	DHP	A	361
1ALN	CTD	A	295
1ALW	ISA	B	12
1AM6	HAE	A	555
1AMF	MOO	A	234
1AMI	MIC	A	755
1AMK	PGA	A	600
1AMS	GUA	A	414
1AMZ	MLT	A	702
1AMZ	NMX	A	700
1AN9	BE2	A	352
1AOB	DDU	A	301
1AOD	INS	A	296
1AOE	GW3	B	194
1AOM	2NO	A	603
1AOR	PTE	B	608
1AP8	M7G	A	214
1APV	XYS	E	399
1APW	HSY	E	399
1AQB	RTL	A	185
1AQF	PEQ	D	532
1AQL	TCH	B	601
1AQV	0HG	A	2201
1AQX	GTD	A	2101
1ARC	TCK	A	270
1ARH	PPD	B	411
1ART	0A0	A	414
1ASD	MPL	A	409
1ASE	NOP	A	409
1ASW	EPE	A	252
1AT3	DFP	A	300
1ATL	0QI	B	311
1AU0	SDK	A	300
1AU2	POS	A	300
1AU3	PCM	A	300
1AU4	INP	A	300
1AU8	0H8	A	1
1AUA	BOG	A	2
1AUJ	PPB	A	247
1AWF	GR4	H	1
1AWH	GR3	D	1
1AXB	FOS	A	291
1AXR	HTP	A	998
1AXS	HOP	B	1004
1AY6	1ZV	H	5
1AYL	OXL	A	542
1AYU	INA	A	300
1AYV	IN6	A	300
1AYW	IN3	A	300
1AYX	TRS	A	493
1AZ1	ALR	A	317
1AZ8	IN4	A	1
1AZS	FKP	A	1
1AZX	NTP	I	502
1B0D	TSU	A	130
1B0F	SEI	A	300
1B12	1PN	A	1001
1B15	NAE	A	255
1B16	NAQ	A	600
1B25	PTT	C	802
1B2I	AMH	A	84
1B2L	NDC	A	255
1B2Y	AC1	A	1992
1B3A	AOP	A	1
1B3D	S27	B	401
1B3N	CER	A	413
1B3O	SAE	B	601
1B3W	XYP	A	506
1B42	M1A	A	600
1B48	HAG	A	223
1B4D	CRA	A	998
1B4E	SHF	A	407
1B57	PGH	A	359
1B59	OVA	A	480
1B5G	0ZE	H	372
1B5Q	MD2	C	590
1B6A	TN4	A	480
1B6K	PI5	A	201
1B6L	PI4	A	201
1B6M	PI6	B	201
1B6P	PI7	A	201
1B74	DGN	A	538
1B7A	OPE	B	2501
1B7Y	FYA	A	1002
1B86	DG2	D	701
1B8N	IMG	A	600
1B8Y	IN7	A	502
1B99	FUP	A	160
1B9S	FDI	A	468
1B9T	RAI	A	468
1B9V	RA2	A	468
1BA3	MBR	A	990
1BA8	0IT	B	1
1BAF	NPP	L	250
1BAV	BIP	A	311
1BB0	0IV	B	1
1BB6	UMG	A	130
1BB7	GUM	A	130
1BBP	BLV	C	500
1BCD	FMS	A	500
1BD0	IN5	B	389
1BDA	2Z0	B	245
1BDL	IM1	B	600
1BDM	NAX	B	334
1BE6	CCN	A	360
1BE8	TCA	A	276
1BEL	MOH	A	170
1BEP	CCH	A	296
1BEU	IPL	A	273
1BEV	MYR	1	900
1BEX	RBU	B	130
1BEZ	ACY	A	401
1BFV	STG	H	200
1BG0	DAR	A	403
1BG9	AF1	A	803
1BGG	GCO	C	500
1BGO	I10	A	300
1BH3	C8E	A	291
1BH6	1BH	A	300
1BHX	R56	F	1
1BIL	0IU	B	391
1BIM	0QB	A	391
1BIO	SOA	A	244
1BIW	S80	B	401
1BJ9	DDH	A	296
1BJG	UFP	A	266
1BJO	GAM	A	364
1BJP	OXP	E	63
1BJU	GP6	A	910
1BJV	GP8	A	900
1BK9	PBP	A	400
1BKC	INN	A	2
1BKE	B3I	A	2001
1BKF	FK5	A	108
1BKM	1C5	A	113
1BKY	1MC	A	600
1BL4	AP1	A	108
1BL6	SB6	A	800
1BL7	SB4	A	800
1BLC	CEM	A	301
1BLS	IPP	A	362
1BM6	3MP	A	2
1BMA	0QH	A	256
1BMK	SB5	A	800
1BMM	BM2	H	1
1BMN	BM9	H	1
1BMQ	MNO	A	601
1BMT	COB	A	122
1BN1	AL5	A	555
1BN3	AL6	A	555
1BN4	AL9	A	555
1BNM	AL8	A	555
1BNN	AL1	A	555
1BNQ	AL4	A	555
1BNT	AL2	A	555
1BNU	AL3	A	555
1BNV	AL7	A	555
1BNW	TPD	A	555
1BOA	FUG	A	480
1BOZ	PRD	A	400
1BP1	PC1	A	778
1BP4	ALD	A	213
1BQ3	IHP	D	350
1BQ4	BHC	A	302
1BQI	SBA	A	300
1BQN	HBY	A	559
1BQO	N25	B	401
1BR5	NEO	A	500
1BRR	ARC	B	1003
1BRU	1NB	P	1
1BSK	MLN	A	171
1BSO	BRC	A	388
1BSX	T3	A	1
1BTU	2BL	A	7
1BTW	0ZW	A	732
1BTX	0ZX	A	632
1BTZ	0ZY	A	732
1BUL	AP3	A	292
1BUQ	NTH	B	326
1BV3	URE	A	264
1BV7	XV6	A	638
1BVG	DMP	B	100
1BVR	THT	F	1310
1BVV	DFX	A	502
1BWB	146	B	641
1BWC	AJ3	A	4058
1BWF	ATF	Y	601
1BWO	LPC	A	91
1BWV	CAP	G	491
1BX6	BA1	A	351
1BXH	AMG	A	241
1BXO	PP7	A	324
1BXQ	PP8	A	324
1BXZ	SBT	D	353
1BYD	DOM	A	498
1BYE	ATA	B	1002
1BZC	TPI	A	902
1BZJ	PIC	A	301
1BZM	MZM	A	262
1BZS	BSI	A	250
1C0A	AMO	A	831
1C0L	FLA	A	1364
1C0T	BM1	A	999
1C0U	BM5	A	999
1C12	TRZ	A	215
1C1B	GCA	A	999
1C1C	612	A	999
1C1E	ENH	H	703
1C1H	MMP	A	800
1C1P	BAI	A	246
1C1T	BAB	A	246
1C1W	BAH	H	410
1C22	MF3	A	300
1C23	MPH	A	300
1C24	MPJ	A	300
1C27	NLP	A	300
1C29	HE1	A	270
1C2D	BAK	A	246
1C2K	ABI	A	246
1C2T	GAR	A	223
1C2T	NHS	B	220
1C39	P3M	A	1200
1C3E	NHR	A	220
1C3Q	TZE	B	303
1C3X	8IG	C	304
1C47	G16	A	563
1C4A	HC1	A	580
1C4C	HC0	A	580
1C4G	VG1	A	563
1C4U	IH1	2	370
1C4V	IH2	2	370
1C4Y	IH3	2	370
1C50	CHI	A	920
1C5C	TK4	L	1001
1C5P	BAM	A	246
1C5S	ESX	A	246
1C5T	ESP	A	246
1C5W	ESI	B	251
1C70	L75	B	423
1C72	EPY	C	222
1C7Z	G3H	A	501
1C81	FDQ	A	441
1C83	OAI	A	301
1C84	761	A	301
1C85	OBA	A	301
1C87	OPA	A	301
1C88	OTA	A	301
1C8K	CPB	A	940
1C8T	TR1	B	265
1C9D	HF1	A	270
1C9E	MP1	A	800
1C9H	RAP	A	108
1C9Y	NVA	A	355
1CA7	ENO	C	701
1CA8	0KV	B	248
1CAO	H2S	A	263
1CAQ	DPS	A	502
1CB7	TAR	D	900
1CB8	GCU	A	2002
1CBK	ROI	A	601
1CBQ	RE9	A	200
1CC1	FCO	L	499
1CCW	CNC	A	800
1CDE	DZF	D	225
1CEF	CEF	A	400
1CEG	CEP	A	400
1CEL	IBZ	A	436
1CF8	HAZ	H	800
1CFJ	GB	A	999
1CFV	E3G	H	200
1CGH	1ZG	A	1
1CGL	0ED	A	1
1CHM	CMS	B	404
1CI1	HEX	B	261
1CIL	ETS	A	263
1CIM	PTS	A	264
1CIN	MTS	A	264
1CJ1	C78	D	158
1CJB	IRP	A	300
1CJF	HOM	D	1
1CJP	MUG	A	240
1CJT	DAD	A	102
1CK6	SHA	A	900
1CKP	PVB	A	299
1CL2	PPG	B	500
1CLE	CLL	A	801
1CLS	DEC	D	149
1CLU	DBG	A	167
1CML	PIN	A	391
1CMP	DMI	A	295
1CNW	EG1	A	555
1CNX	EG2	A	555
1CNY	EG3	A	555
1COM	PRE	D	226
1COW	AUR	F	602
1COY	AND	A	508
1CP6	BUB	A	601
1CPS	CPM	A	588
1CQ6	PY4	A	413
1CQ7	PY5	A	413
1CQ8	PY6	A	413
1CQP	803	B	311
1CR5	NEN	A	601
1CR6	CPU	B	1200
1CRA	TRI	A	494
1CRU	HDN	A	505
1CS1	DHD	D	1501
1CS4	101	B	1082
1CSB	EP0	E	2
1CSC	CMC	A	700
1CSH	AMX	A	700
1CSI	CMX	A	700
1CSR	FAM	A	700
1CSS	FCX	A	700
1CT8	TAA	B	550
1CTE	PYS	A	255
1CTT	DHZ	A	295
1CTU	ZEB	A	295
1CUL	103	B	1082
1CVJ	A	D	994
1CVR	H37	A	501
1CVW	0GE	H	301
1CVZ	C48	A	213
1CW2	HSP	A	270
1CX9	NHP	A	270
1CXL	G4D	A	694
1CY8	T3P	A	600
1CZ2	E2P	A	91
1CZE	SIN	A	414
1CZM	AAS	A	262
1CZS	PHG	A	296
1D0L	BLG	A	401
1D0O	INE	A	760
1D0S	DMD	A	999
1D0V	RBZ	A	990
1D1A	DAE	A	999
1D1B	DAQ	A	999
1D1Q	4NP	A	401
1D1V	PTU	B	811
1D1W	ATQ	B	801
1D1X	4BT	B	831
1D1Y	3BT	B	821
1D3D	BZT	B	400
1D3G	BRE	A	397
1D3H	A26	A	397
1D3P	BT3	B	400
1D3Q	BT2	B	400
1D3T	BT1	B	400
1D4H	BEH	B	501
1D4I	BEG	A	501
1D4J	MSC	B	501
1D4K	PI8	A	201
1D4L	PI9	A	201
1D4P	BPP	B	400
1D4S	TPV	A	201
1D5J	MM3	A	401
1D6N	PPO	A	300
1D6W	00R	A	380
1D6Y	NO	A	2002
1D7I	DSS	A	301
1D7J	BUQ	A	311
1D7L	RFL	A	395
1D7V	NMA	A	500
1D7X	SPC	A	401
1D8C	GLV	A	2000
1D8E	FII	B	3003
1D8F	SPI	B	901
1D8M	BBH	B	901
1D9I	00P	A	380
1DAE	IKT	A	225
1DAF	DSD	A	225
1DAJ	MOT	A	208
1DAN	0Z6	H	1
1DAO	FAB	A	348
1DB4	8IN	A	200
1DB5	6IN	A	200
1DBJ	AE2	H	229
1DBK	ANO	H	229
1DBM	SIH	H	229
1DBO	GC4	A	516
1DBP	RIP	A	272
1DCN	AS1	D	0
1DD6	MCI	B	551
1DD7	1PM	A	601
1DDO	ITR	E	349
1DDX	PGX	C	2701
1DE5	RNT	C	3460
1DE6	RNS	C	3462
1DEH	PYZ	B	378
1DF1	ITU	B	1899
1DG7	WRB	A	200
1DI9	MSQ	A	500
1DIA	L24	A	3001
1DIC	DIC	A	244
1DID	DIG	A	400
1DIF	A85	B	101
1DIG	L37	A	3001
1DIL	AXP	A	384
1DIM	EQP	A	1
1DIO	PGO	A	602
1DIQ	PCR	B	799
1DIS	BDM	A	163
1DJ9	KAM	A	400
1DJO	CAB	A	4001
1DJP	DO2	B	4001
1DKF	BMS	B	600
1DKT	V7O	A	100
1DKU	ABM	B	1004
1DL7	NCH	L	999
1DLI	UDX	A	404
1DLR	MXA	A	188
1DM2	HMD	A	400
1DM6	PH3	A	1780
1DM7	HRG	B	2740
1DM8	TZC	B	2790
1DMI	BHS	B	2610
1DMJ	AP4	B	2650
1DMK	AP6	B	2660
1DMP	DMQ	B	450
1DMS	MM4	A	784
1DMS	PGD	A	783
1DOD	DOB	A	396
1DOG	NOJ	A	496
1DOH	NID	B	503
1DOJ	1Z0	A	401
1DP2	LPB	A	900
1DPM	EBP	A	900
1DQ9	HMG	C	103
1DQA	MAH	D	203
1DQE	BOM	A	300
1DQN	IMU	B	301
1DQS	CRB	B	401
1DRT	PCV	A	327
1DRV	A3D	A	301
1DRW	NHD	A	301
1DRY	AAG	A	331
1DTL	BEP	A	206
1DTM	4MZ	A	155
1DTQ	FPT	A	999
1DTT	FTC	A	999
1DUB	CAA	C	300
1DUV	PSQ	G	401
1DVJ	UP6	B	5002
1DVU	DBF	B	125
1DVY	BPD	A	125
1DVZ	OFL	A	125
1DWC	MIT	H	1
1DWQ	ATO	A	1259
1DWR	CMO	A	155
1DWV	4AB	A	902
1DWW	HAR	A	909
1DX4	760	A	1580
1DXM	RED	B	163
1DXO	DQN	A	302
1DXW	2ZF	A	188
1DY3	87Y	A	201
1DY4	SNP	A	437
1DY8	0F7	A	401
1DZM	BZM	B	600
1DZT	ATY	B	1000
1DZT	TPE	A	1000
1E00	DHM	B	600
1E02	UNA	A	600
1E06	IPB	A	600
1E0X	X2F	A	701
1E0Y	FCR	B	601
1E18	6WO	A	803
1E1C	DCA	A	801
1E1D	FSO	A	600
1E1F	PSG	B	513
1E1V	CMG	A	401
1E1X	NW1	A	401
1E26	GPB	A	208
1E2I	APS	B	510
1E2I	ARP	B	511
1E2L	TMC	A	500
1E2M	HPT	A	500
1E2N	RCA	B	500
1E2P	CCV	A	500
1E2S	CSN	P	701
1E37	TPY	B	280
1E3D	FNE	B	543
1E3D	FSX	C	269
1E3I	CXF	A	378
1E3Q	EBW	A	550
1E4H	PBR	A	998
1E51	PBG	A	500
1E55	DHR	B	514
1E59	VO3	A	1001
1E5A	TBP	A	999
1E5E	PPJ	B	405
1E5O	3AI	E	327
1E5V	2MO	A	803
1E66	HUX	A	803
1E6U	UVW	A	1318
1E6V	COM	D	1555
1E6Y	TP7	A	2571
1E6Z	NGO	B	999
1E7A	PFL	B	4002
1E7C	HLT	A	4001
1E7I	STE	A	1001
1E80	0GQ	E	327
1E81	M91	E	400
1E82	M90	E	400
1E8C	API	A	1499
1E8D	CNH	B	1259
1E8M	P0H	A	724
1E90	MYC	A	2095
1EA0	OMT	B	2473
1EAG	A70	A	343
1EAH	SC4	1	999
1EAS	TFK	A	1
1EAT	TFI	A	1
1EAU	BDK	A	1
1EB2	BPO	A	1248
1EBU	NDA	D	1300
1EBV	SCL	A	700
1EBW	BEI	A	501
1EBY	BEB	B	501
1EBZ	BEC	B	501
1EC0	BED	A	501
1EC1	BEE	A	501
1EC2	BEJ	B	501
1EC3	MS3	A	501
1EC8	GLR	C	501
1ECQ	DXG	A	499
1ECV	878	A	301
1ED4	IPU	A	1830
1ED5	NRG	B	2705
1ED6	ILO	A	1765
1EE2	CHD	B	1250
1EED	0EO	P	327
1EEH	UMA	A	450
1EEI	GAA	D	504
1EET	BFU	A	2000
1EF3	FID	B	350
1EF9	2CP	A	270
1EFA	NPF	B	902
1EFD	GCR	N	503
1EFI	GAT	F	106
1EFY	BZC	A	201
1EGY	9AP	A	800
1EH4	IC1	A	300
1EHK	HAS	A	801
1EI6	PPF	D	412
1EIR	BPY	A	301
1EIX	BMQ	C	1303
1EJB	INJ	C	400
1EJI	THF	D	602
1EJN	AGB	A	800
1EK1	CIU	A	1100
1EK2	CDU	A	1100
1EK8	DEM	A	901
1EKO	I84	A	320
1EL5	DMG	A	801
1EL7	MTD	B	811
1EL8	MSF	A	801
1ELA	0Z1	A	256
1ELB	0Z4	A	256
1ELC	0Z3	A	256
1ELD	0Z0	E	256
1ELE	0QN	E	256
1ELF	BAF	A	256
1ELG	BAA	A	256
1ELU	CSS	A	2001
1ELU	PDA	B	400
1ELV	NES	A	2003
1EM6	CP4	A	862
1EMS	EMC	B	455
1ENT	0EM	E	822
1ENU	APZ	A	400
1EOU	SMS	A	301
1EP4	S11	A	999
1EPN	2ZS	E	327
1EPO	2Z3	E	327
1EPP	1Z1	E	333
1EPR	0QS	E	331
1EQ2	ADQ	I	2508
1EQU	EQI	A	329
1ERB	ETR	A	184
1ERM	BJI	A	500
1ERO	BJP	A	300
1ERQ	BJH	A	300
1ERR	RAL	B	600
1ERX	HEV	A	185
1ESD	VXA	A	400
1ESZ	CPO	A	500
1ETS	MID	H	1
1ETT	0ZG	H	1
1ETZ	GAS	B	229
1EUQ	QSI	A	998
1EVI	2PC	A	352
1EVL	TSB	A	2002
1EW8	PAE	B	556
1EW9	MMQ	A	559
1EWA	IOL	A	152
1EWJ	BLM	F	2002
1EWL	R99	A	280
1EWM	RL2	A	280
1EWO	VSC	A	280
1EWP	0I5	A	280
1EX8	A4P	A	171
1EX9	OCP	A	382
1EXA	394	A	450
1EXI	118	A	502
1EXJ	P4P	A	502
1EXV	700	B	1862
1EXW	HDS	A	430
1EXX	961	A	450
1EY3	DAK	C	502
1EYS	CRT	M	613
1EYS	MQ8	M	608
1EYW	TEN	A	403
1EZ2	DII	A	1403
1EZF	IN0	A	991
1EZQ	RPR	A	265
1EZV	SMA	C	505
1EZV	UQ6	C	506
1F06	2NP	B	950
1F0R	815	A	401
1F0S	PR2	A	401
1F0T	PR1	A	304
1F1X	FEL	A	500
1F29	VS1	C	300
1F2A	VS2	A	300
1F2B	VS3	A	300
1F2C	VS4	A	300
1F2W	CNN	A	264
1F3B	GBX	A	223
1F3D	TPM	L	400
1F3E	DPZ	A	400
1F3F	D4T	C	164
1F40	GPI	A	108
1F48	SBO	A	701
1F4C	TP2	B	802
1F4E	TPR	A	301
1F4F	TP3	A	701
1F4G	TP4	B	602
1F4X	MGS	H	301
1F4Y	MGU	H	301
1F57	DCY	A	308
1F5L	AMR	A	301
1F6M	3AA	E	3501
1F6N	SPO	M	600
1F73	HMN	B	701
1F74	NAY	C	951
1F7B	NAU	A	901
1F7B	NAV	C	902
1F8C	4AM	A	4
1F8D	9AM	A	0
1F8E	49A	A	0
1F8Y	5MD	B	2
1F92	UKP	A	300
1F9B	3ID	A	695
1F9G	ASC	A	950
1F9O	SSG	A	2096
1F9P	ESA	A	101
1FA0	3AD	A	606
1FAX	DX9	A	265
1FBE	AHG	B	336
1FBG	AHM	A	336
1FBH	AFP	B	336
1FBL	HTA	A	900
1FBZ	CC1	B	350
1FC4	AKB	B	1202
1FCM	CXU	A	961
1FCN	LOR	B	961
1FCO	MOX	B	961
1FCP	FCI	A	750
1FCX	184	A	450
1FCY	564	A	450
1FCZ	156	A	450
1FD0	254	A	450
1FD7	AI1	F	104
1FE2	LAX	A	700
1FEL	FEN	A	184
1FEN	AZE	A	184
1FFV	PCD	E	1921
1FFW	PON	A	330
1FG3	HSA	A	501
1FGA	SE4	A	301
1FGH	ATH	A	755
1FGI	SU1	B	1000
1FH0	0IW	A	1280
1FH7	XDN	A	602
1FH8	XIF	A	602
1FH9	LOX	A	602
1FHD	XIM	A	602
1FHI	IB2	A	301
1FHW	I5P	A	1001
1FI1	RIF	A	1022
1FJS	Z34	A	500
1FKD	818	A	108
1FKG	SB3	A	108
1FKH	SBX	A	108
1FKI	SB1	A	109
1FKP	NVP	A	999
1FKW	PUR	A	353
1FL6	AAH	B	824
1FLS	WAY	A	169
1FM7	DFV	A	501
1FM8	DDC	A	501
1FM9	9CR	A	201
1FMB	HYB	A	201
1FN3	HNI	D	147
1FOI	14W	A	810
1FOJ	7I2	B	2770
1FOJ	7NI	A	1750
1FP1	HCC	D	2000
1FP2	HMO	A	2000
1FP4	CFM	C	497
1FP4	CLP	A	498
1FP4	HCA	A	494
1FPC	0ZI	H	371
1FPU	PRC	B	2
1FQ4	2Y2	A	338
1FQ5	0GM	A	338
1FQ6	0QF	A	400
1FQ7	2Y3	A	400
1FQ8	2Y4	A	400
1FQX	0ZT	A	201
1FR6	AZR	A	362
1FRO	GSB	C	200
1FSG	9DG	A	304
1FSW	CTB	A	964
1FT4	703	A	962
1FT6	DTN	A	220
1FTL	DNQ	A	365
1FTQ	GL2	A	998
1FTW	GL5	A	998
1FTX	EPC	B	1002
1FTY	GL7	A	998
1FU4	GL9	A	998
1FU7	CR1	A	998
1FU8	CR6	A	998
1FUP	PMA	B	474
1FUQ	SIF	B	1001
1FV0	9AR	A	401
1FVP	FMA	B	233
1FVT	106	A	299
1FVV	107	C	601
1FWT	E4P	A	1269
1FWX	CUZ	D	7801
1FXH	PAC	B	1001
1FXU	GU7	A	290
1FXV	PNN	B	1001
1FZ8	2BM	D	9004
1FZ9	ETI	B	9006
1FZZ	681	A	395
1G0N	PHH	A	402
1G0O	PYQ	D	1407
1G1D	FSB	A	555
1G27	BB1	A	1001
1G2K	NM1	B	501
1G2L	T87	A	1
1G2M	R11	A	1
1G2O	IMH	A	351
1G35	AHF	B	501
1G37	110	A	900
1G3B	108	A	601
1G3E	109	A	601
1G3M	PCQ	A	712
1G42	CP2	A	701
1G46	F2B	A	555
1G48	F6B	A	555
1G49	111	B	901
1G4A	DAT	F	906
1G4J	FFB	A	555
1G4K	HQQ	C	306
1G4O	BSB	A	555
1G4P	FQP	A	2001
1G4T	FTP	B	2002
1G5F	DCE	A	601
1G5S	I17	A	400
1G67	ICP	A	2001
1G67	TZP	A	2005
1G6C	IFP	A	2001
1G7F	INZ	A	500
1G7G	INX	A	600
1G7V	PAI	A	300
1G85	3OL	B	1003
1G86	NEQ	A	153
1G94	DAF	A	598
1G98	PA5	A	558
1G9V	RQ3	A	801
1GA0	DVR	A	400
1GA8	DEL	A	500
1GA9	ETP	B	964
1GAI	GAC	A	498
1GAR	U89	B	213
1GBN	GAB	A	440
1GBN	GBC	B	440
1GCZ	YZ9	C	901
1GDK	ISQ	A	500
1GFW	MSI	A	1
1GFY	COL	A	301
1GG5	E09	A	703
1GG6	APL	B	302
1GG8	GLG	A	998
1GGD	FAF	C	301
1GGM	GAP	A	1550
1GHM	CED	A	1
1GHW	BMZ	H	246
1GHY	121	H	246
1GHZ	120	A	246
1GI4	122	A	246
1GI6	124	A	246
1GI9	123	B	246
1GIC	GYP	B	238
1GII	1PU	A	501
1GIJ	2PU	A	501
1GIS	DA	A	438
1GJ4	132	H	410
1GJ8	133	B	251
1GJ9	134	B	251
1GJA	135	B	251
1GJC	130	B	251
1GJD	136	B	251
1GJM	FEM	A	418
1GJP	4OX	A	363
1GKA	AXT	B	1175
1GKC	NFH	A	1448
1GKD	BUM	A	1449
1GLJ	ATS	Y	601
1GLQ	GTB	A	210
1GM9	SOX	B	1569
1GMH	ISP	G	290
1GMY	AEM	B	500
1GN9	FSF	A	600
1GNP	AGN	A	167
1GNR	CAG	A	167
1GP6	DH2	A	385
1GPJ	GMC	A	1405
1GPN	HUB	A	1538
1GQR	EMM	A	1999
1GQR	SAF	A	1998
1GRQ	CLK	A	999
1GRR	CLC	A	999
1GS4	ZK5	A	1918
1GSS	LEE	A	208
1GT1	ANC	A	1161
1GT5	BZQ	A	1160
1GTB	PZQ	A	901
1GTZ	DHK	J	1162
1GVG	PCX	A	331
1GW1	NIN	A	1429
1GWQ	ZTW	A	600
1GWR	EST	A	600
1GWX	433	A	1
1GXF	QUM	B	1502
1GXZ	BRT	B	1227
1GYM	MYG	A	702
1GYQ	NBD	A	361
1GYY	FHC	A	500
1GZ8	MBP	A	1300
1GZF	NIR	C	1252
1GZG	LAF	A	1337
1GZP	GM2	A	1280
1GZQ	PII	A	1280
1GZR	C15	B	1067
1H00	FAP	A	1300
1H01	FAL	A	301
1H07	MFP	A	301
1H08	BYP	A	299
1H0H	2MD	A	1001
1H0S	FA6	A	200
1H0V	UN4	A	1299
1H0W	207	A	1299
1H17	DTL	A	9010
1H1B	151	B	400
1H1D	BIA	A	335
1H1Q	2A6	C	1298
1H1R	6CP	C	1298
1H22	E10	A	1536
1H23	E12	A	1536
1H2F	VA3	A	1209
1H2J	DCB	A	1304
1H2R	NFE	L	1004
1H2Y	ZPR	A	791
1H35	R01	C	800
1H36	R88	B	800
1H37	R02	A	800
1H39	R03	C	800
1H3A	R04	B	800
1H3B	R46	C	800
1H3C	R79	C	800
1H3M	N2P	A	1231
1H41	GCV	B	1713
1H46	RNP	X	1433
1H4G	FXP	A	1207
1H4K	PO2	X	1272
1H4Q	PRI	B	1480
1H62	ANB	A	501
1H69	ARH	B	1275
1H6H	PIB	A	150
1H7P	KAH	A	1341
1H7R	SHU	A	1343
1H82	GZZ	C	590
1H87	DO3	A	284
1H8T	DOA	A	1000
1H9U	LG2	A	1
1HA2	SWF	A	3001
1HA3	MAU	A	408
1HAB	CIN	D	300
1HAK	K21	A	901
1HB1	OCV	A	1332
1HB2	SCV	A	1332
1HBJ	FBQ	A	1539
1HBM	F43	D	1550
1HBV	GAN	A	600
1HCM	DHE	B	602
1HDQ	INF	A	1308
1HDT	0E7	H	1
1HDX	CXL	B	378
1HE3	MBV	A	1207
1HEE	LHY	D	1309
1HFC	PLH	A	280
1HFS	L04	A	256
1HG1	DAS	A	350
1HG2	IP2	A	1282
1HG3	3PP	F	1226
1HGH	MNA	A	349
1HGI	ANA	A	349
1HGJ	AMN	C	349
1HII	C20	B	101
1HIV	1ZK	A	100
1HIY	3AN	B	1356
1HJ1	AOE	A	1436
1HJG	KIV	A	1308
1HKM	ALI	A	1389
1HKN	N2M	C	4138
1HL7	BD1	B	1280
1HL9	FUF	A	1449
1HLD	BRB	B	1004
1HLF	GL4	A	998
1HLK	113	B	2003
1HMR	ELA	A	133
1HNI	AAA	A	559
1HNJ	MLC	A	350
1HNN	SKF	A	3001
1HNV	TBO	A	559
1HOR	AGP	B	268
1HOS	PHP	A	400
1HOV	I52	A	800
1HP0	AD3	A	1315
1HPO	UNI	B	100
1HPS	RUN	B	400
1HPZ	AAP	A	561
1HQD	INK	A	612
1HRI	S57	1	290
1HRN	03D	A	391
1HRV	SDZ	1	682
1HT5	FL2	B	2701
1HT8	34C	A	1701
1HTE	G23	A	200
1HTF	G26	A	100
1HTG	G37	A	300
1HTP	OSS	A	132
1HU0	OXG	A	328
1HU9	4HM	A	861
1HUO	TTE	A	338
1HUZ	MDN	A	338
1HV5	RXP	C	6003
1HV7	616	A	256
1HVB	CEH	A	401
1HVC	A79	A	800
1HVH	Q82	B	265
1HVI	A77	A	800
1HVJ	A78	A	800
1HVL	A76	B	800
1HVR	XK2	A	263
1HW8	114	C	4
1HWI	115	C	4
1HWJ	116	B	1
1HWK	117	C	4
1HWL	FBI	B	1
1HWR	216	B	216
1HY7	MBS	B	901
1HYV	TTA	A	304
1HZL	ROM	A	111
1I05	LTL	A	408
1I06	TZL	A	405
1I1H	COJ	A	1121
1I1L	2ML	B	914
1I29	LPG	A	460
1I2A	PTL	A	220
1I2B	USQ	A	2402
1I2W	CFX	A	1300
1I2Z	654	A	502
1I30	826	A	302
1I32	NMD	D	364
1I33	TND	A	361
1I3A	NCO	A	300
1I3U	RR1	A	401
1I5R	HYC	A	328
1I72	MAO	A	368
1I79	MHZ	A	368
1I7C	MGB	A	375
1I7E	IBS	A	2001
1I7I	AZ2	B	478
1I7M	CG	A	375
1I7Y	MEN	B	272
1I80	9HX	A	301
1I80	IMR	A	351
1I83	NTU	B	840
1I8Z	INL	A	555
1I90	INM	A	555
1I91	INQ	A	555
1I9L	INV	A	555
1I9M	INW	A	666
1I9N	IOA	A	555
1I9O	IOC	A	666
1I9P	IOE	A	555
1I9Q	IOF	A	666
1I9Z	2IP	A	302
1IA0	TXL	B	502
1IA1	TQ3	A	194
1IA2	TQ4	A	194
1IA3	TQ5	B	196
1IA4	TQ6	A	194
1IAN	D13	A	392
1IAY	AVG	A	501
1IB1	COT	H	403
1IBV	PVH	D	482
1ICQ	OPD	A	503
1ID8	DBI	A	139
1IDA	0PO	B	100
1IDB	0DO	B	100
1IE8	KH1	A	500
1IEI	ZES	A	351
1IEL	CAZ	A	964
1IEM	CB4	A	964
1IEP	STI	B	202
1IEX	TCB	A	617
1IF2	129	A	600
1IF4	FBS	A	555
1IF5	FBT	A	555
1IF6	FBU	A	555
1IF7	SBR	A	555
1IF8	SBS	A	555
1IF9	SBB	A	555
1IFU	FMC	A	264
1IGB	IPO	A	520
1IH0	EMD	A	1
1IHI	IU5	B	327
1IHU	TAS	A	701
1IHX	SND	A	335
1IID	NHM	A	500
1IIQ	0ZR	A	201
1IJD	RPA	B	43
1IJR	CC0	A	150
1IK3	13S	A	1859
1IKG	REX	A	400
1IKI	REY	A	400
1IKY	MSD	A	2000
1IL3	7DG	A	301
1IL5	DDP	A	301
1IL9	MOG	A	301
1IMA	IPD	A	279
1INC	ICL	A	260
1IND	EOT	H	801
1INF	ST4	A	471
1ING	ST5	A	471
1INH	ST6	B	489
1IOE	XMA	A	401
1IPF	TNE	B	1262
1IQE	XMB	A	401
1IQF	XMD	A	401
1IQG	XME	A	401
1IQH	XMF	A	401
1IQI	XMG	A	401
1IQJ	XMH	A	401
1IQK	XMI	A	401
1IQL	XMJ	A	401
1IQM	XMK	A	401
1IQN	XMC	A	401
1IRJ	CPS	G	489
1ISH	ENP	B	1002
1ISI	ENQ	B	2002
1ISM	NCA	A	303
1ISS	MCG	B	2001
1IT6	CYU	A	501
1ITO	E6C	A	700
1ITU	CIL	B	452
1IUP	ALQ	A	1301
1IVC	ST2	A	471
1IVD	ST1	B	471
1IVE	ST3	B	471
1IVH	COS	D	400
1IVQ	0PX	A	100
1IVR	CBA	A	402
1IWD	THJ	A	601
1IWH	PEM	A	501
1IXB	MH2	B	206
1IYK	MIM	A	502
1IYL	R64	C	452
1IZ2	SUM	A	800
1IZI	Q50	B	1001
1J01	XIL	A	601
1J07	DCU	B	952
1J0E	1AC	B	2001
1J0N	CEG	A	780
1J11	EPG	D	601
1J12	EBG	D	601
1J1A	BHP	A	1301
1J2Q	CIB	N	1601
1J2Y	DQA	A	219
1J3I	WRA	B	709
1J3Y	2FU	F	3002
1J4H	SUB	A	201
1J4I	TST	A	201
1J4R	001	B	109
1J51	TCZ	B	2450
1J5I	NCZ	A	130
1J6Z	RHO	A	1381
1J78	VDY	B	500
1J7E	JY	B	502
1J8V	LAM	A	621
1J91	TBS	A	338
1JAH	GCP	A	167
1JAK	IFG	A	601
1JAO	0D3	A	1
1JAQ	01S	A	1
1JBW	ACQ	A	999
1JBW	TMF	A	996
1JCJ	HPD	B	602
1JCM	137	P	400
1JCQ	739	B	3012
1JCT	GKR	B	502
1JDJ	CFP	A	367
1JEE	LCO	B	601
1JF7	TBH	B	800
1JFH	MA2	A	991
1JG0	DDT	B	306
1JGT	CMA	B	804
1JGU	HBC	H	3001
1JH1	JST	A	1000
1JH7	UVC	A	202
1JH9	HPA	A	599
1JHA	AAM	A	990
1JHM	5MB	A	990
1JHO	RMB	A	990
1JHP	5OB	A	990
1JHQ	PMO	A	990
1JHR	P2P	A	990
1JII	383	A	421
1JIJ	629	A	421
1JIK	545	A	421
1JIL	485	A	421
1JIM	ICU	A	251
1JIO	DEB	A	420
1JIR	AML	A	327
1JJ9	BBT	A	1000
1JJE	BYS	A	250
1JJT	BDS	A	250
1JKI	DG6	B	640
1JKX	138	C	3221
1JLA	TNK	A	999
1JLD	0PP	A	100
1JLG	UC1	A	999
1JLQ	SBN	A	999
1JMZ	PND	G	101
1JN4	139	A	901
1JNH	ECO	F	353
1JNQ	EGT	A	871
1JOL	FFO	A	161
1JQ7	0FP	A	261
1JQE	QUN	A	500
1JQN	DCO	A	901
1JQY	A32	Z	104
1JR0	A24	F	104
1JR4	CL4	A	301
1JS3	142	B	702
1JS8	CUO	A	888
1JSL	DDO	B	2402
1JSR	LDO	C	2403
1JSV	U55	A	400
1JSZ	NDM	A	600
1JTK	THU	B	1138
1JTQ	LY3	B	502
1JTU	LYB	A	501
1JTX	CVI	A	200
1JU3	PBC	A	584
1JUT	LYD	B	305
1JUY	H5P	A	433
1JVI	RHC	A	401
1JVU	C2P	A	130
1JVZ	CEN	B	999
1JWT	BLI	A	300
1JXZ	BCA	B	272
1JZF	IME	A	902
1JZG	IMF	A	902
1JZG	RTB	A	903
1JZH	RTA	A	902
1JZJ	DOS	B	905
1JZQ	ILA	A	1301
1JZS	MRC	A	1301
1K08	BZD	A	920
1K0U	DEA	E	5433
1K0Y	CNO	D	802
1K1I	FD1	A	999
1K1J	FD2	A	999
1K1L	FD3	A	999
1K1M	FD4	A	999
1K1N	CCR	A	999
1K1O	IGN	A	999
1K2O	RFA	B	902
1K2S	ARV	B	2780
1K2U	TFM	B	2820
1K2V	DEF	N	1
1K3T	BRZ	C	960
1K3U	IAD	A	801
1K4G	AIQ	A	900
1K4H	APQ	A	900
1K4T	TTC	D	990
1K4Y	4PN	A	2001
1K54	HOQ	B	967
1K63	BRP	A	2001
1K6P	XN3	B	807
1K6S	IAP	B	300
1K6T	XN1	B	509
1K6V	XN2	B	252
1K70	FE	A	502
1K7D	GRO	B	601
1K7E	IAG	A	401
1K7F	IAV	A	401
1K7L	544	G	601
1K7S	ALB	N	500
1K8Q	C11	A	2001
1K9S	FM1	F	9911
1K9S	FM2	A	9901
1KAK	FNP	A	301
1KAQ	DND	B	501
1KAV	FEP	A	301
1KB9	PEF	C	510
1KB9	PIE	C	508
1KBC	HLE	B	1
1KBO	340	A	703
1KBQ	936	B	704
1KCD	GTK	A	1001
1KCD	GTR	A	1002
1KDG	6FA	B	7801
1KDR	CAR	A	5407
1KDS	NPB	B	364
1KDW	4CB	A	364
1KE0	CVB	A	364
1KE3	BDB	B	364
1KE5	LS1	A	299
1KE6	LS2	A	299
1KE7	LS3	A	299
1KE8	LS4	A	299
1KF6	HQO	C	700
1KFY	BRS	B	700
1KGI	T4A	C	128
1KGJ	FL8	B	328
1KGQ	NPI	A	301
1KGQ	SCO	A	302
1KI2	GA2	A	1
1KI3	PE2	B	2
1KI4	BTD	A	1
1KI6	AHU	B	2
1KI7	ID2	B	2
1KIJ	NOV	B	444
1KJR	BEK	A	500
1KKB	HDA	A	437
1KKQ	471	D	778
1KKR	2AS	A	800
1KL2	FON	A	505
1KLK	PMD	A	653
1KLL	MC	A	9138
1KLM	SPP	A	999
1KMH	TTX	B	499
1KMN	HSO	C	451
1KMS	LIH	A	201
1KMV	LII	A	201
1KMY	TBU	A	601
1KN2	PNE	L	551
1KN4	PDE	L	551
1KNF	MBD	A	301
1KNO	PNP	B	551
1KNU	YPA	A	1001
1KOK	HIF	A	296
1KOU	NBU	A	205
1KPE	ADW	B	127
1KPI	10A	A	901
1KQP	ADJ	A	3001
1KQU	BR4	A	501
1KR2	TAD	C	811
1KRM	PRH	A	401
1KRO	DTH	A	1317
1KRU	IPT	C	208
1KSN	FXV	A	401
1KSW	NBS	A	1
1KT8	ILP	A	400
1KTI	AZC	A	998
1KTS	C24	B	999
1KTT	C02	B	1
1KTW	DGS	A	1
1KUV	CA5	A	901
1KUX	CA3	A	900
1KV1	BMU	A	391
1KVL	KCP	A	380
1KVL	THN	B	372
1KVM	CEO	B	864
1KW0	TIH	A	430
1KW1	LG6	B	501
1KWO	PDM	A	900
1KWQ	SG1	A	900
1KWR	SG2	A	900
1KY5	ADY	D	3433
1KYA	XYD	A	514
1KYN	KTP	B	701
1KYW	HFL	F	0
1KYX	CRM	E	505
1KZ8	PFE	F	838
1KZN	CBN	A	1
1L0L	FMX	C	611
1L0V	MQ7	B	701
1L1R	9DA	A	201
1L2I	ETC	B	800
1L2S	STC	A	1115
1L3L	LAE	C	1004
1L4F	150	A	990
1L4K	34A	A	990
1L4M	2AC	A	990
1L4N	2AF	A	990
1L5K	1RB	A	990
1L5L	7RP	A	990
1L5M	7RA	A	990
1L5O	2MP	A	990
1L6G	PDD	B	1390
1L7V	V4O	C	250
1L8G	DBD	A	322
1L8L	APO	B	801
1L8N	GCW	A	701
1L8S	LPE	B	322
1L9J	BPH	M	1006
1LBS	HEE	F	900
1LBT	T80	A	900
1LC7	TPO	A	990
1LC8	33P	A	800
1LCV	SNR	B	2
1LCW	SHM	B	402
1LCZ	BH7	A	401
1LD7	U66	B	1003
1LD8	U49	B	1003
1LDE	FPI	D	378
1LEE	R36	A	500
1LEV	CLI	F	339
1LF2	R37	A	330
1LF3	EH5	A	332
1LFO	BEO	A	130
1LFW	AEP	A	683
1LGH	LYC	A	97
1LGT	BP3	A	300
1LGW	1AN	A	401
1LGX	5AN	A	401
1LHC	DP7	H	400
1LHD	DI2	H	400
1LHE	DI3	H	400
1LHF	DI4	H	400
1LHG	DI5	H	400
1LHN	AON	A	301
1LHO	AOM	A	301
1LHW	ESM	A	301
1LI3	3CH	A	401
1LI4	NOC	A	434
1LI6	5MP	A	400
1LIJ	RPP	A	699
1LJT	HDI	B	115
1LK9	DHA	B	850
1LKD	BP6	A	301
1LLB	PCN	B	964
1LLF	F23	A	800
1LLR	FNG	G	104
1LMC	BUL	A	130
1LN3	CPL	A	300
1LNM	DTX	A	700
1LO0	BC1	H	501
1LO2	OX1	H	501
1LO3	AN1	H	501
1LO7	4CO	A	170
1LO8	4CA	A	170
1LOX	RS7	A	841
1LOY	3GP	A	106
1LPB	MUP	B	901
1LPG	IMA	B	301
1LPK	CBB	B	301
1LPM	MPA	A	560
1LPN	DSC	A	561
1LPS	MPC	A	560
1LPZ	CMB	B	301
1LQ2	IDD	A	621
1LQD	CMI	B	301
1LQF	BGD	D	805
1LRH	NLA	C	7190
1LS3	TGF	B	420
1LSX	1MZ	A	111
1LT8	CBH	A	601
1LVC	DOT	C	1999
1LVU	9PP	C	6300
1LW4	TLP	C	1051
1LWJ	ACG	B	988
1LWV	ANG	A	328
1LWW	BRG	A	328
1LWX	AZD	C	156
1LX6	ZAM	A	502
1LXC	AYM	B	402
1LY3	COG	A	307
1LY4	COQ	A	307
1LZZ	IHG	B	1830
1M00	BHH	B	1831
1M06	3DR	X	10
1M0B	0ZQ	B	201
1M0N	HCP	A	434
1M0O	MPM	A	434
1M0P	ELP	A	434
1M13	HYF	A	435
1M2P	HNA	A	351
1M2Q	MNX	A	351
1M2R	MNY	A	351
1M33	3OH	A	300
1M3U	KPL	B	265
1M48	FRG	A	301
1M49	CMM	A	201
1M4A	MPE	A	201
1M4B	NMP	A	201
1M4N	AAD	A	502
1M51	TSX	A	1001
1M52	P17	A	119
1M5B	BN1	A	2100
1M5D	BRH	A	611
1M5E	AM1	C	1702
1M60	HES	A	105
1M66	BCP	A	401
1M67	BOA	A	402
1M6D	MYP	A	1280
1M6W	12H	B	5378
1M78	CLZ	A	194
1M79	MQ1	A	194
1M7A	MQU	B	196
1M7G	AV2	A	1301
1M7Q	DQO	A	501
1M7Z	THG	A	1999
1M8D	CLW	A	906
1M8I	5NI	A	906
1M8V	U	F	415
1M98	HEQ	B	351
1M9B	IBG	A	220
1M9M	6NI	B	907
1MAE	HDZ	L	132
1MAP	KET	A	412
1MAQ	PGU	A	412
1MAX	ZAP	A	247
1MBB	EEB	A	402
1MBU	YBT	D	107
1MBZ	IOT	B	603
1MD2	233	E	1204
1MDL	RMN	A	398
1MDT	APU	A	901
1ME3	P10	A	300
1ME4	T10	A	300
1ME6	IVS	A	347
1MEM	0D6	A	280
1MEX	RAC	H	601
1MFP	IDN	B	1302
1MG0	DFB	C	378
1MH5	HAL	H	602
1MID	LAP	A	93
1MKA	DAC	B	172
1ML2	ZEM	A	296
1ML3	CYX	B	1166
1MLY	ACZ	B	831
1MLZ	TZA	B	531
1MMJ	FR1	N	241
1MMP	RSS	B	269
1MMQ	RRS	A	269
1MMR	SRS	A	269
1MMV	3AR	B	2785
1MMW	VIO	B	2780
1MMY	G6D	B	348
1MMZ	ARB	B	348
1MN7	ABT	A	1160
1MNS	APG	A	361
1MNY	HDM	A	95
1MPL	RE1	A	400
1MQ0	BRD	A	148
1MQ5	XLC	A	500
1MQ6	XLD	A	500
1MQD	SHI	D	3004
1MQG	IWD	B	302
1MQH	BWD	A	301
1MQJ	HWD	A	301
1MRD	IDP	L	901
1MRF	DI	L	901
1MRL	DOL	B	301
1MRS	5HU	A	217
1MRW	K57	A	1001
1MS6	BLN	A	281
1MTS	BX3	A	999
1MU0	PHK	A	300
1MU6	CDA	B	248
1MU8	CDB	B	248
1MUE	CDD	B	248
1MUU	GDX	D	1008
1MUX	WW7	A	154
1MVC	BM6	A	200
1MVN	PCO	A	1001
1MVS	DTM	A	187
1MWU	7EP	B	701
1MXC	ABP	A	385
1MXF	MTX	A	1278
1MXH	DHF	D	4278
1MXO	SM2	A	964
1MZC	BNE	B	1003
1MZJ	ACE	A	502
1MZS	669	A	350
1N0H	AYD	A	700
1N0T	AT1	A	264
1N0U	SO1	A	843
1N1E	NDE	B	401
1N1L	TRL	A	200
1N1M	A3M	B	955
1N20	3AG	B	901
1N22	7A8	A	801
1N23	2BN	B	802
1N24	BP2	A	801
1N2V	BDI	A	900
1N38	CH1	A	1294
1N46	PFA	A	462
1N4F	ASR	A	142
1N52	GTG	B	2137
1N5M	GMN	A	951
1N5Q	TNC	B	1001
1N5R	PRM	A	951
1N5S	ADL	B	1001
1N5T	OAL	B	1001
1N5V	NOM	A	1001
1N5W	CUM	E	4921
1N5X	TEI	A	3006
1N61	CUN	B	3921
1N68	C2C	A	702
1N6B	DMZ	A	501
1N7G	GDR	A	801
1N7I	LY1	A	3002
1N7J	IDI	B	3002
1N89	PGM	A	68
1N8K	NAJ	B	377
1N8U	BDD	A	411
1N94	HFP	A	501
1N94	TIN	A	1
1N95	FTH	B	1001
1N9A	FTI	B	1
1NA1	W11	A	7001
1NAV	IH5	A	600
1NBP	MHC	A	201
1NC1	MTH	A	233
1NC2	DOE	D	501
1NC4	DOF	B	500
1NC6	ABB	A	300
1NCO	CHR	B	114
1ND0	DP4	C	402
1ND5	2BF	D	6003
1NDE	MON	A	101
1NDV	FR0	A	1001
1NDW	FR2	A	1001
1NDY	FR3	A	1001
1NDZ	FR5	A	1001
1NE4	RP1	A	601
1NE6	SP1	A	401
1NEN	DNT	C	306
1NF7	MYD	A	701
1NFB	NAD	B	702
1NFS	DED	A	301
1NFU	RRP	A	301
1NFW	RRR	A	301
1NFX	RDR	A	301
1NFY	RTR	A	301
1NG3	AAC	A	401
1NGP	NPA	H	302
1NHU	153	A	5001
1NHV	154	A	5001
1NHW	TCC	A	600
1NHX	FTB	A	704
1NI1	2C5	B	10
1NIS	NTC	A	755
1NJJ	GET	A	601
1NJS	KEU	B	610
1NL4	FTL	B	1
1NL6	750	A	501
1NL9	989	A	322
1NLJ	2CA	B	300
1NM0	FMT	A	492
1NM6	L86	A	247
1NME	158	A	9001
1NME	159	B	9002
1NMK	SFM	A	166
1NMQ	160	A	1278
1NMS	161	B	5278
1NMY	FDM	A	301
1NMZ	NYM	A	301
1NN1	2DT	A	301
1NNK	CE2	A	454
1NNU	TCT	A	500
1NNY	515	A	322
1NO6	794	A	322
1NO9	4ND	H	250
1NPA	3NH	A	100
1NPV	L27	A	479
1NPW	LGZ	A	479
1NQ7	ARL	A	800
1NQC	C4P	A	218
1NQV	LMZ	A	1201
1NQW	5YL	E	5201
1NQX	RLP	D	4201
1NT1	T76	A	247
1NTK	AY1	C	383
1NU1	QNO	C	383
1NU9	0ZJ	A	299
1NV8	MEQ	A	400
1NVQ	UCN	A	400
1NVS	UCM	A	400
1NWE	FG1	A	1001
1NWG	BGN	D	527
1NWL	964	A	501
1NWW	HPN	B	1900
1NX8	N7P	C	291
1NY0	NBF	A	300
1NYM	CXB	A	300
1NYX	DRF	A	101
1NYY	105	A	300
1NZ7	901	A	322
1NZC	TDX	C	9003
1NZQ	162	H	248
1O07	MXG	B	400
1O0D	163	H	248
1O0S	TTN	A	810
1O1S	1NH	B	2001
1O1T	2NH	B	3001
1O2G	696	H	410
1O2H	CR3	A	246
1O2I	655	A	246
1O2J	656	A	246
1O2L	762	A	246
1O2O	950	A	246
1O2P	972	A	246
1O2Q	991	A	246
1O2R	CR9	A	246
1O2S	CR4	A	246
1O2T	783	A	246
1O2X	847	A	246
1O2Z	312	A	246
1O30	693	A	246
1O32	801	A	246
1O35	802	A	246
1O36	607	A	246
1O38	653	A	246
1O3B	780	A	246
1O3H	907	A	246
1O3K	334	A	246
1O3L	678	A	246
1O3O	785	A	246
1O41	300	A	300
1O42	843	A	300
1O43	821	A	300
1O44	852	A	300
1O45	687	A	300
1O46	903	A	300
1O47	822	A	300
1O48	853	A	300
1O49	493	A	300
1O4A	197	A	300
1O4B	876	A	300
1O4D	262	A	300
1O4E	299	A	300
1O4F	790	A	300
1O4G	I59	A	300
1O4H	772	A	300
1O4I	219	A	300
1O4J	IS2	A	300
1O4K	PSN	A	300
1O4O	HPS	A	400
1O4P	791	A	300
1O4Q	256	A	300
1O4R	787	A	300
1O5M	336	B	3001
1O5R	FR9	A	1001
1O69	X04	B	395
1O6H	W37	A	800
1O6I	0HZ	B	1519
1O6Q	R17	C	800
1O6R	R19	B	800
1O75	PDX	A	1417
1O79	R23	A	800
1O7G	NPY	A	1450
1O7T	HF3	D	1310
1O7T	HF5	E	1310
1O7T	PHF	G	1310
1O90	LIS	A	1397
1O92	AMB	A	1398
1O9O	MLM	A	501
1O9U	ADZ	A	1386
1OAR	AZN	J	500
1OAU	DNF	J	501
1OAX	ANQ	H	500
1OAY	FUR	H	500
1OB2	KIR	A	1394
1OBC	2AD	A	1816
1OBN	ASV	A	1332
1OCB	FLG	B	460
1OCE	MF2	A	700
1OD7	SUW	A	201
1OD8	XDL	A	1306
1OD9	BND	A	201
1ODA	BDU	A	201
1ODC	A8B	A	1538
1ODN	APV	A	1324
1ODW	0E8	A	201
1OE0	MG	D	400
1OE6	HMU	A	1282
1OEC	AA2	A	789
1OF0	EBS	A	1518
1OF1	SCT	B	500
1OF6	DTY	G	1369
1OFI	LVS	H	0
1OG6	NAP	C	1299
1OGP	MTQ	C	1394
1OGU	ST8	A	1298
1OHJ	COP	A	188
1OHP	ESR	D	1326
1OHS	5SD	C	1126
1OHY	GEG	D	700
1OI9	N20	A	1298
1OIK	C26	A	1300
1OIP	VIV	A	1278
1OIQ	HDU	A	1299
1OIR	HDY	A	1298
1OIT	HDT	A	1299
1OIU	N76	A	1298
1OIY	N41	C	1298
1OIZ	TRT	B	1275
1OJ1	CG2	A	1106
1OJ7	NZQ	B	1388
1OJ9	1PB	A	1503
1OKC	LDM	A	903
1OKK	BZP	A	1297
1OKL	MNS	A	862
1OKM	SAB	A	555
1OKN	STB	A	555
1OLM	VTQ	E	1398
1OM1	IQA	A	338
1ON3	DXX	E	5005
1ONH	WY4	A	400
1ONQ	SLF	C	602
1ONY	588	A	322
1ONZ	968	A	322
1OO6	SN2	A	219
1OON	BEL	A	362
1OPM	IYG	A	801
1OPR	ORO	A	220
1ORK	ATC	A	222
1ORW	P2Y	D	808
1OS0	0PQ	A	605
1OS5	NH1	A	901
1OSF	KOS	A	280
1OSH	FEX	A	1
1OSN	BVP	A	500
1OSV	CHC	B	201
1OU6	168	A	5001
1OUK	084	A	501
1OUM	TAL	A	245
1OUY	094	A	501
1OV6	DBM	B	246
1OV7	LYL	A	407
1OVE	358	A	401
1OVG	MDR	A	245
1OVH	2CM	A	404
1OVJ	FLM	A	408
1OVK	NYL	A	405
1OVW	DP5	D	401
1OW4	2AN	B	1003
1OWD	497	A	1001
1OWI	426	A	245
1OWJ	155	A	245
1OWK	303	A	245
1OWY	PRY	A	406
1OWZ	4FA	A	409
1OX5	1PR	B	891
1OXL	IDA	A	501
1OXM	TC4	A	901
1OXP	IK2	A	411
1OYF	MHN	B	1002
1OYT	FSN	H	501
1OZ0	MS1	B	1001
1OZ1	FPH	A	500
1OZG	HE3	B	705
1P01	0EG	A	4
1P0Z	MO7	C	1638
1P0Z	OMO	J	1667
1P1R	NMH	C	378
1P28	HBS	A	1001
1P2A	5BN	A	301
1P44	GEQ	B	450
1P4F	DRG	A	295
1P4G	CGF	A	998
1P4J	CBF	A	998
1P4R	354	B	1802
1P4R	AMZ	A	1701
1P5Z	AR3	B	304
1P6D	3PC	A	601
1P6E	PC5	A	601
1P6H	DP1	A	790
1P6M	DP3	A	793
1P6N	DP9	B	800
1P6X	THM	B	702
1P73	4TA	D	804
1P75	T5A	A	501
1P84	DBT	C	705
1P8D	CO1	B	109
1P93	DEX	D	4999
1PAG	FMP	A	263
1PAX	DHQ	A	200
1PB9	4AX	A	901
1PBC	BHA	A	396
1PBO	SES	A	160
1PBQ	DK1	B	1002
1PCK	PEZ	A	1268
1PCW	H4P	A	1268
1PD8	CO4	A	301
1PDA	DPM	A	314
1PDH	FAS	A	395
1PE5	BR3	A	322
1PE7	4BR	A	322
1PE8	BR5	A	322
1PFV	2FM	A	553
1PFY	MSP	A	553
1PG0	MOD	A	553
1PGE	ISF	B	800
1PGF	IMM	B	800
1PGN	NBP	A	499
1PH0	418	A	322
1PHQ	FPE	A	301
1PK0	EMA	B	2999
1PKF	EPD	A	450
1PL0	BW2	B	802
1PL2	ABY	B	655
1PL6	572	D	411
1PMN	984	A	501
1PMQ	880	A	501
1PMU	9HP	A	501
1PN4	HDC	D	3277
1PO1	J80	1	0
[truncated: 13,713 more rows]
