# Supplementary material for: From malaria to cancer: Computational drug repositioning of amodiaquine using PLIP interaction patterns
Source: Sci Rep. 2017 Sep 12;7:11401. doi: 10.1038/s41598-017-11924-4 (PMC5595859; doi:10.1038/s41598-017-11924-4)
Supplement: Supplementary file 4 — Supplementary Dataset 1C [file 41598_2017_11924_MOESM4_ESM.txt]

CID	5789	447202	60961	54765332	6323221	6029	8582	6324670	92199	218	20279	6037	44257	145729	444451	445462	13730	60172	18950	8646	439155	790	46936826	5905	446725	5202	5957	151434	13711	6802	446696	4740	2165	1054	5546	667490	5280343	439693	159269	23725625	13712	46936268	64689	1865	5281607	1135	6030	126941	477579
5789	100	47	39	37	37	86	46	90	37	46	39	28	56	81	37	30	39	25	35	23	35	26	37	90	56	24	37	30	72	48	61	33	21	27	17	20	20	40	100	26	89	65	35	58	20	60	80	27	26
447202	47	100	80	84	84	45	75	52	84	32	76	48	40	48	82	55	77	68	18	19	72	48	84	43	37	36	85	56	42	71	42	59	36	38	43	43	16	63	47	27	43	54	18	30	15	29	49	53	59
60961	39	80	100	93	93	41	74	37	93	33	95	43	40	38	77	50	97	78	23	20	84	51	93	40	32	38	93	50	45	78	40	59	35	41	48	52	14	75	39	22	40	49	23	25	13	19	40	48	55
54765332	37	84	93	100	98	39	77	42	98	31	89	42	38	42	82	52	90	79	21	18	80	48	98	37	31	37	99	53	43	73	43	56	34	39	45	49	13	71	37	22	37	54	21	24	13	18	43	47	58
6323221	37	84	93	98	100	39	77	42	100	31	89	42	38	42	82	52	90	80	21	18	80	48	100	37	31	37	99	53	43	73	43	56	34	39	45	49	13	71	37	22	37	54	21	24	13	18	43	47	59
6029	86	45	41	39	39	100	47	78	39	46	38	29	58	87	39	31	39	26	35	21	36	25	39	88	54	24	39	31	78	50	67	31	21	26	16	19	20	42	86	24	96	67	35	52	19	50	92	27	25
8582	46	75	74	77	77	47	100	50	77	40	71	48	49	49	74	66	72	62	22	24	68	65	77	45	36	32	78	66	45	94	45	65	28	36	35	53	15	75	46	22	45	64	22	31	15	26	51	44	50
6324670	90	52	37	42	42	78	50	100	42	42	37	28	51	89	42	34	37	28	32	21	34	25	42	81	53	22	43	35	65	45	65	32	21	26	16	18	19	39	90	25	80	73	32	53	19	54	85	26	29
92199	37	84	93	98	100	39	77	42	100	31	89	42	38	42	82	52	90	80	21	18	80	48	100	37	31	37	99	53	43	73	43	56	34	39	45	49	13	71	37	22	37	54	21	24	13	18	43	47	59
218	46	32	33	31	31	46	40	42	31	100	33	30	72	43	31	46	34	33	22	38	33	42	31	47	29	20	31	46	47	42	42	35	19	23	23	33	12	38	46	26	47	54	22	53	13	52	42	27	20
20279	39	76	95	89	89	38	71	37	89	33	100	41	39	37	74	48	98	75	22	20	81	51	89	39	32	39	89	48	45	75	39	59	36	39	48	53	13	72	39	22	39	46	22	26	13	20	37	47	52
6037	28	48	43	42	42	29	48	28	42	30	41	100	34	27	47	55	42	40	11	17	46	44	42	26	40	51	42	54	29	49	27	50	52	50	57	35	32	45	28	51	28	30	11	29	34	25	28	87	50
44257	56	40	40	38	38	58	49	51	38	72	39	34	100	52	37	43	40	33	26	29	41	37	38	56	35	22	38	42	54	51	47	39	22	26	24	29	15	44	56	26	57	69	26	55	15	45	54	31	25
145729	81	48	38	42	42	87	49	89	42	43	37	27	52	100	41	33	38	28	32	20	34	24	42	83	52	23	42	35	73	45	73	30	20	23	16	19	18	39	81	24	90	71	32	49	18	47	95	25	27
444451	37	82	77	82	82	39	74	42	82	31	74	47	37	41	100	57	75	66	20	19	71	48	82	36	32	36	82	58	39	71	39	56	35	37	42	41	16	61	37	25	37	51	20	24	16	20	42	52	58
445462	30	55	50	52	52	31	66	34	52	46	48	55	43	33	57	100	49	60	12	26	49	64	52	29	24	32	53	98	31	63	35	60	33	38	40	51	13	53	30	26	30	41	12	29	14	32	35	48	37
13730	39	77	97	90	90	39	72	37	90	34	98	42	40	38	75	49	100	76	22	20	82	52	90	40	32	39	91	48	46	76	40	60	36	39	49	53	13	73	39	23	40	46	22	26	13	20	37	47	53
60172	25	68	78	79	80	26	62	28	80	33	75	40	33	28	66	60	76	100	13	22	70	57	80	25	21	34	79	59	30	60	35	61	32	33	50	59	9	57	25	22	25	37	13	23	10	22	29	46	47
18950	35	18	23	21	21	35	22	32	21	22	22	11	26	32	20	12	22	13	100	12	20	7	21	35	22	11	22	12	35	23	28	11	10	17	7	5	20	22	35	10	35	31	100	23	19	14	33	10	15
8646	23	19	20	18	18	21	24	21	18	38	20	17	29	20	19	26	20	22	12	100	20	34	18	22	14	12	18	25	27	25	27	26	11	11	15	26	7	19	23	21	22	26	12	28	7	30	20	15	12
439155	35	72	84	80	80	36	68	34	80	33	81	46	41	34	71	49	82	70	20	20	100	50	80	35	35	36	80	48	40	70	35	58	34	35	44	50	14	66	35	23	36	44	20	26	14	20	35	52	53
790	26	48	51	48	48	25	65	25	48	42	51	44	37	24	48	64	52	57	7	34	50	100	48	26	20	30	48	63	26	68	26	71	24	25	38	80	8	52	26	21	26	34	7	28	9	32	24	40	32
46936826	37	84	93	98	100	39	77	42	100	31	89	42	38	42	82	52	90	80	21	18	80	48	100	37	31	37	99	53	43	73	43	56	34	39	45	49	13	71	37	22	37	54	21	24	13	18	43	47	59
5905	90	43	40	37	37	88	45	81	37	47	39	26	56	83	36	29	40	25	35	22	35	26	37	100	53	22	38	29	73	48	62	32	19	25	15	20	18	41	90	23	91	65	35	52	18	52	81	24	24
446725	56	37	32	31	31	54	36	53	31	29	32	40	35	52	32	24	32	21	22	14	35	20	31	53	100	33	31	24	46	38	40	27	30	35	28	18	33	35	56	39	55	42	22	40	33	34	52	37	34
5202	24	36	38	37	37	24	32	22	37	20	39	51	22	23	36	32	39	34	11	12	36	30	37	22	33	100	37	32	27	33	26	31	74	68	49	30	37	37	24	40	24	22	11	22	37	17	23	51	49
5957	37	85	93	99	99	39	78	43	99	31	89	42	38	42	82	53	91	79	22	18	80	48	99	38	31	37	100	54	43	74	43	56	34	39	45	49	14	71	37	22	37	55	22	24	13	18	43	47	58
151434	30	56	50	53	53	31	66	35	53	46	48	54	42	35	58	98	48	59	12	25	48	63	53	29	24	32	54	100	30	62	35	59	33	37	39	50	13	53	30	26	29	42	12	28	14	31	35	47	38
13711	72	42	45	43	43	78	45	65	43	47	45	29	54	73	39	31	46	30	35	27	40	26	43	73	46	27	43	30	100	48	85	31	24	28	20	23	18	46	72	25	80	62	35	42	18	38	72	28	26
6802	48	71	78	73	73	50	94	45	73	42	75	49	51	45	71	63	76	60	23	25	70	68	73	48	38	33	74	62	48	100	42	69	29	37	37	54	16	78	48	23	47	60	23	33	15	26	47	45	48
446696	61	42	40	43	43	67	45	65	43	42	39	27	47	73	39	35	40	35	28	27	35	26	43	62	40	26	43	35	85	42	100	31	22	25	20	23	15	40	61	25	69	62	28	37	16	38	72	26	26
4740	33	59	59	56	56	31	65	32	56	35	59	50	39	30	56	60	60	61	11	26	58	71	56	32	27	31	56	59	31	69	31	100	28	32	41	57	12	54	33	29	31	37	11	30	13	31	29	47	39
2165	21	36	35	34	34	21	28	21	34	19	36	52	22	20	35	33	36	32	10	11	34	24	34	19	30	74	34	33	24	29	22	28	100	63	53	23	36	34	21	41	21	20	10	21	38	16	20	56	46
1054	27	38	41	39	39	26	36	26	39	23	39	50	26	23	37	38	39	33	17	11	35	25	39	25	35	68	39	37	28	37	25	32	63	100	45	25	35	42	27	38	25	26	17	26	37	18	25	48	48
5546	17	43	48	45	45	16	35	16	45	23	48	57	24	16	42	40	49	50	7	15	44	38	45	15	28	49	45	39	20	37	20	41	53	45	100	41	25	40	17	44	17	19	7	22	27	17	16	66	46
667490	20	43	52	49	49	19	53	18	49	33	53	35	29	19	41	51	53	59	5	26	50	80	49	20	18	30	49	50	23	54	23	57	23	25	41	100	5	53	20	16	20	27	5	20	5	24	18	34	29
5280343	20	16	14	13	13	20	15	19	13	12	13	32	15	18	16	13	13	9	20	7	14	8	13	18	33	37	14	13	18	16	15	12	36	35	25	5	100	16	20	37	19	16	20	19	91	13	19	30	44
439693	40	63	75	71	71	42	75	39	71	38	72	45	44	39	61	53	73	57	22	19	66	52	71	41	35	37	71	53	46	78	40	54	34	42	40	53	16	100	40	22	41	50	22	28	16	20	40	44	47
159269	100	47	39	37	37	86	46	90	37	46	39	28	56	81	37	30	39	25	35	23	35	26	37	90	56	24	37	30	72	48	61	33	21	27	17	20	20	40	100	26	89	65	35	58	20	60	80	27	26
23725625	26	27	22	22	22	24	22	25	22	26	22	51	26	24	25	26	23	22	10	21	23	21	22	23	39	40	22	26	25	23	25	29	41	38	44	16	37	22	26	100	25	22	10	27	39	26	23	48	36
13712	89	43	40	37	37	96	45	80	37	47	39	28	57	90	37	30	40	25	35	22	36	26	37	91	55	24	37	29	80	47	69	31	21	25	17	20	19	41	89	25	100	64	35	53	19	52	88	26	24
46936268	65	54	49	54	54	67	64	73	54	54	46	30	69	71	51	41	46	37	31	26	44	34	54	65	42	22	55	42	62	60	62	37	20	26	19	27	16	50	65	22	64	100	31	44	16	36	73	28	35
64689	35	18	23	21	21	35	22	32	21	22	22	11	26	32	20	12	22	13	100	12	20	7	21	35	22	11	22	12	35	23	28	11	10	17	7	5	20	22	35	10	35	31	100	23	19	14	33	10	15
1865	58	30	25	24	24	52	31	53	24	53	26	29	55	49	24	29	26	23	23	28	26	28	24	52	40	22	24	28	42	33	37	30	21	26	22	20	19	28	58	27	53	44	23	100	21	58	48	27	21
5281607	20	15	13	13	13	19	15	19	13	13	13	34	15	18	16	14	13	10	19	7	14	9	13	18	33	37	13	14	18	15	16	13	38	37	27	5	91	16	20	39	19	16	19	21	100	14	18	31	43
1135	60	29	19	18	18	50	26	54	18	52	20	25	45	47	20	32	20	22	14	30	20	32	18	52	34	17	18	31	38	26	38	31	16	18	17	24	13	20	60	26	52	36	14	58	14	100	46	23	14
6030	80	49	40	43	43	92	51	85	43	42	37	28	54	95	42	35	37	29	33	20	35	24	43	81	52	23	43	35	72	47	72	29	20	25	16	18	19	40	80	23	88	73	33	48	18	46	100	26	28
126941	27	53	48	47	47	27	44	26	47	27	47	87	31	25	52	48	47	46	10	15	52	40	47	24	37	51	47	47	28	45	26	47	56	48	66	34	30	44	27	48	26	28	10	27	31	23	26	100	56
477579	26	59	55	58	59	25	50	29	59	20	52	50	25	27	58	37	53	47	15	12	53	32	59	24	34	49	58	38	26	48	26	39	46	48	46	29	44	47	26	36	24	35	15	21	43	14	28	56	100
764	26	48	51	48	48	25	65	25	48	42	51	44	37	24	48	64	52	57	7	34	50	100	48	26	20	30	48	63	26	68	26	71	24	25	38	80	8	52	26	21	26	34	7	28	9	32	24	40	32
6724	18	14	11	11	11	16	12	17	11	14	11	34	15	16	14	13	12	11	12	11	12	12	11	15	33	32	11	13	14	13	14	16	29	28	32	7	47	11	18	54	17	13	12	22	51	19	16	32	27
447628	66	38	29	29	29	58	35	62	29	41	29	31	46	55	30	28	29	21	24	20	28	23	29	60	42	27	29	28	48	36	42	30	25	30	20	17	22	31	66	32	59	47	24	48	23	48	54	29	27
65063	82	47	38	41	41	88	50	88	41	44	37	28	53	98	41	33	38	28	32	20	34	24	41	84	53	23	42	34	74	45	74	30	20	24	16	19	18	39	82	24	91	71	32	50	18	48	96	25	27
83786	25	38	37	35	35	25	42	23	35	34	38	46	32	24	38	48	38	40	7	33	39	54	35	24	25	37	35	48	26	44	26	46	32	30	35	43	13	37	25	34	25	29	7	28	14	28	24	42	29
6804	46	75	75	78	78	47	99	50	78	40	71	47	48	50	75	66	72	62	22	24	68	64	78	46	36	32	78	67	46	95	46	66	28	36	35	52	15	74	46	22	45	65	22	31	15	25	52	44	50
6133	79	49	39	44	44	91	51	86	44	42	36	28	54	96	43	34	37	29	33	19	35	24	44	80	51	23	44	36	71	47	71	29	20	25	16	18	19	40	79	23	87	74	33	48	18	46	98	26	28
65070	81	48	38	42	42	87	49	89	42	43	37	27	52	100	41	33	38	28	32	20	34	24	42	83	52	23	42	35	73	45	73	30	20	23	16	19	18	39	81	24	90	71	32	49	18	47	95	25	27
46936263	32	30	25	25	25	32	28	32	25	25	23	48	33	30	27	25	23	19	16	13	27	17	25	28	43	50	25	25	28	28	26	24	48	50	33	13	51	27	32	54	30	32	16	30	52	23	32	46	48
[truncated: 9 more columns]
