# Supplementary material for: From malaria to cancer: Computational drug repositioning of amodiaquine using PLIP interaction patterns
Source: Sci Rep. 2017 Sep 12;7:11401. doi: 10.1038/s41598-017-11924-4 (PMC5595859; doi:10.1038/s41598-017-11924-4)
Supplement: Supplementary file 5 — Supplementary Table 1 [file 41598_2017_11924_MOESM5_ESM.xlsx]

## Sheet: Candidate Compounds
PubChem CID	Compound Name	Drug Classification	Chemical Class	Matched BVDU Pattern
218	6-Hydroxymethyl-7,8-Dihydropterin	Experimental	Aminopteridones	8
764	Guanine	Experimental	Nucleobases	6
790	Hypoxanthine	Experimental	Nucleobases	7
1054	Pyridoxal Phosphate	Approved	Singletons	6
1135	Thymine	Experimental	Nucleobases	6
1865	6-Hydroxypropylthymine	Experimental	Nucleobases	6
2165	Amodiaquine	Approved	Singletons	6
4740	Pentoxifylline	Approved	Nucleobases	6
5202	Adenosine triphosphate	Experimental	Singletons	7
5546	Triamterene	Approved	Aminopteridones	6
5789	Thyimidine	Experimental	Nucleobases	9
5905	Idoxuridine	Experimental	Nucleobases	7
5957	Serotonine	Experimental	Nucleobases	7
6029	Uridine	Experimental	Nucleobases	8
6030	Uridine-5-monophosphate	Experimental	Nucleobases	6
6037	Folic acid	Approved	Aminopteridones	7
6133	Uridine-5-triphosphate	Experimental	Nucleobases	6
6724	Acenaphthenoquinone	Experimental	Singletons	6
6802	Guanosine	Experimental	Nucleobases	7
6804	Guaniylic acid	Experimental	Nucleobases	6
8582	Inosinic Acid	Experimental	Nucleobases	8
8646	8-azaguanine	Experimental	Nucleobases	7
13711	2'-deoxycitidine	Experimental	Nucleobases	7
13712	2'-deoxyuridine	Experimental	Nucleobases	6
13730	2'-deoxyadenosine	Experimental	Nucleobases	7
18950	Beta-D-Mannose	Experimental	Pyranoses	7
20279	Cladribine	Approved	Nucleobases	7
44257	Tetrahydrobiopterin	Approved	Aminopteridones	7
60172	Adefovir	Experimental	Nucleobases	7
60961	Adenosine	Approved	Nucleobases	8
64689	Beta-D-Glucose	Experimental	Pyranoses	6
65063	dUMP	Experimental	Nucleobases	6
65070	Deoxyuridine-5'-Triphosphate	Experimental	Nucleobases	6
83786	7-hydroxy-pyrazolo[4,3-D]pyrimidine	Experimental	Nucleobases	6
92199	Phosphomethylphosphonic Acid Adenosyl Ester	Experimental	Nucleobases	8
126941	Methotrexate	Experimental	Aminopteridones	6
145729	Deoxyuridine-5'-Diphosphate	Experimental	Nucleobases	7
151434	[Pterin-6-Yl Methanyl]-Phosphonophosphate	Experimental	Aminopteridones	7
159269	Telbivudine	Approved	Nucleobases	6
439155	S-adenosyl-L-homocysteine	Experimental	Nucleobases	7
439693	Pentostatin	Approved	Nucleobases	6
444451	Selenazole-4-Carboxyamide-Adenine Dinucleotide	Experimental	Nucleobases	7
445462	Pterin-6-Yl-Methyl-Monophosphate	Experimental	Aminopteridones	7
446696	2',3'-Dideoxycytidine-5'-Monophosphate	Experimental	Nucleobases	7
446725	5-Bromothienyldeoxyuridine	Experimental	Nucleobases	7
447202	P1-(5'-Adenosyl)P5-(5'-Thymidyl)Pentaphosphate	Experimental	Nucleobases	9
447628	(South)-Methanocarba-Thymidine	Experimental	Nucleobases	6
477579	C2-MAD	Experimental	Nucleobases	6
667490	Mercaptopurine	Approved	Nucleobases	6
5280343	Quercetin	Approved	Flavones	6
5281607	Chrysin	Experimental	Flavones	6
6323221	Alpha,Beta-Methyleneadenosine-5'-Triphosphate	Experimental	Nucleobases	8
6324670	Thymidine-5'-Triphosphate	Experimental	Nucleobases	8
23725625	Olaparib	Clinical	Singletons	6
46936263	2'-Deoxyuridine 5'-Alpha,Beta-Imido-Triphosphate	Experimental	Singletons	6
46936268	7n-Methyl-8-Hydroguanosine-5'-Diphosphate	Experimental	Nucleobases	6
46936826	Adenosine-5'-[Beta, Gamma-Methylene]Triphosphate	Experimental	Nucleobases	7
54765332	Phosphoaminophosphonic Acid-Adenylate Ester	Experimental	Nucleobases	8
